# Supplementary material for: Poly[aqua­hexa­benzimidazole­octa-μ-cyanido-octa­cyanidotricopper(II)ditungstate(V)]
Source: Acta Crystallogr Sect E Struct Rep Online. 2010 Mar 13;66(Pt 4):m403–4. doi: 10.1107/S160053681000841X (PMC2983901; doi:10.1107/S160053681000841X)
Supplement: Supplementary file 2 [file e-66-0m403-Isup2.hkl]

# 
# h,k,l, Fc-squared, Fo-squared, sigma(Fo-squared) and status flag 
# 
data_I
_shelx_title '  070607' 
_shelx_refln_list_code          4 
_shelx_F_calc_maximum      961.41 
_exptl_crystal_F_000      3300.00 
_reflns_d_resolution_high  0.7705 
 
loop_ 
 _symmetry_equiv_pos_as_xyz 
 'x, y, z' 
 '-x, y, -z+1/2' 
 'x+1/2, y+1/2, z' 
 '-x+1/2, y+1/2, -z+1/2' 
 '-x, -y, -z' 
 'x, -y, z-1/2' 
 '-x+1/2, -y+1/2, -z' 
 'x+1/2, -y+1/2, z-1/2' 
 
_cell_length_a    32.0103 
_cell_length_b    10.2389 
_cell_length_c    19.5533 
_cell_angle_alpha  90.000 
_cell_angle_beta   93.827 
_cell_angle_gamma  90.000 
 
_shelx_F_squared_multiplier     1.000 
 
loop_ 
 _refln_index_h 
 _refln_index_k 
 _refln_index_l 
 _refln_F_squared_calc 
 _refln_F_squared_meas 
 _refln_F_squared_sigma 
 _refln_observed_status 
   6   0   0   726729.19   779504.13  65474.12 o 
   8   0   0      480.34      567.09    116.33 o 
  10   0   0    62169.04    52956.33   2047.72 o 
  12   0   0    27109.13    25746.73   1063.91 o 
  14   0   0   108228.71   103100.90   2819.47 o 
  16   0   0    14604.18    13605.63    505.81 o 
  18   0   0    53117.93    50409.53   1096.67 o 
  20   0   0   173581.08   166098.08   5206.33 o 
  22   0   0    65457.17    63938.87   1554.47 o 
  24   0   0   106877.30   102129.23   4599.67 o 
  26   0   0     9860.81    10675.37   1215.37 o 
  28   0   0    70047.95    72131.09   3773.13 o 
  30   0   0    19586.87    20598.10   1099.08 o 
  32   0   0      216.26      116.80    294.02 o 
  34   0   0    26637.24    30254.35   1987.52 o 
  36   0   0     1855.97     1960.00    640.16 o 
  38   0   0    16869.21    18195.18   1467.79 o 
  40   0   0     1971.36     2664.20    619.16 o 
   5   1   0     1071.84     1026.66     62.36 o 
   7   1   0   208407.22   218732.31   6703.11 o 
   9   1   0    27993.37    30240.08    454.35 o 
  11   1   0    52889.38    53482.99   1028.00 o 
  13   1   0   108325.97   103609.63   2668.93 o 
  15   1   0     6942.09     6101.34    479.84 o 
  17   1   0     2632.08     2676.88    282.45 o 
  19   1   0    25538.86    24403.51    801.65 o 
  21   1   0    37291.14    37034.34    866.33 o 
  23   1   0       58.65        4.87     90.58 o 
  25   1   0      255.53      308.31    100.65 o 
  27   1   0     9398.86    10133.82    334.55 o 
  29   1   0     3729.04     4185.61    221.75 o 
  31   1   0    12670.73    14091.30    576.37 o 
  33   1   0     5045.28     5675.31    457.36 o 
  35   1   0    12809.38    13886.62    750.58 o 
  37   1   0     2548.79     2446.96    366.59 o 
  39   1   0        0.33     -196.93    254.03 o 
  41   1   0     6424.15     8009.78    778.23 o 
   0   2   0   273262.75   303152.94  15299.48 o 
   2   2   0   154878.27   167826.97   4452.35 o 
   4   2   0   177951.47   184557.58   5305.88 o 
   6   2   0   346549.41   370200.69  14957.21 o 
   8   2   0     4883.29     5303.41    187.54 o 
  10   2   0    39275.44    40530.24    807.34 o 
  12   2   0    11832.97    12345.69    342.95 o 
  14   2   0    21715.10    22054.99    468.93 o 
  16   2   0    12152.79    10754.81    299.64 o 
  18   2   0   169805.17   166660.97   5106.46 o 
  20   2   0    25503.15    25056.36   1135.44 o 
  22   2   0     2867.04     2790.93    171.95 o 
  24   2   0    70479.39    68324.27   4064.14 o 
  26   2   0     2478.75     2645.90    253.04 o 
  28   2   0     9833.77    10902.27    376.20 o 
  30   2   0    18393.07    19897.02    684.89 o 
  32   2   0     2979.97     2337.00    451.93 o 
  34   2   0     2909.53     3103.20    237.26 o 
  36   2   0      423.96      575.20    236.27 o 
  38   2   0     7724.00     8377.11    626.53 o 
  40   2   0       54.97       75.26    251.07 o 
   1   3   0    22248.74    22737.34    508.86 o 
   3   3   0    34814.05    36046.14    744.65 o 
   5   3   0   103884.38   109488.48   2957.17 o 
   7   3   0   412054.25   433854.97  20101.85 o 
   9   3   0    11135.26    11517.30    320.51 o 
  11   3   0   277188.56   282744.69  10982.19 o 
  13   3   0   196853.72   200422.80   6729.30 o 
  15   3   0     5893.15     6183.55    251.33 o 
  17   3   0   243484.95   247886.80   7918.88 o 
  19   3   0     1117.96     2025.53    457.12 o 
  21   3   0    16274.78    18413.90   1135.72 o 
  23   3   0    26143.36    25258.46    808.96 o 
  25   3   0    32935.30    30453.03   1408.96 o 
  27   3   0    25419.56    23721.75   1665.63 o 
  29   3   0     7749.67     7930.47    429.18 o 
  31   3   0    95816.09    95009.61   3000.70 o 
  33   3   0     4724.23     4443.59    353.33 o 
  35   3   0    19663.53    19356.45    733.89 o 
  37   3   0    36509.64    37198.46   1503.54 o 
  39   3   0     1211.01     1412.64    379.12 o 
   0   4   0      304.56      870.65    336.14 o 
   2   4   0    21977.81    22040.32    485.51 o 
   4   4   0    53287.93    54768.57   1203.66 o 
   6   4   0     1618.57     1781.32    140.28 o 
   8   4   0      538.80      461.44     96.36 o 
  10   4   0     5456.91     4508.97    181.45 o 
  12   4   0     4940.51     4868.66    223.92 o 
  14   4   0     5330.05     6572.76    253.41 o 
  16   4   0     6152.13     5968.96    239.81 o 
  18   4   0    22954.62    22450.72    646.58 o 
  20   4   0       48.55       39.11     87.12 o 
  22   4   0      582.74      491.07    122.19 o 
  24   4   0    21424.98    22617.86    828.83 o 
  26   4   0      722.25      886.97    164.34 o 
  28   4   0      868.42     1060.77    186.56 o 
  30   4   0     6342.11     5680.16    397.40 o 
  32   4   0      686.86      888.93    198.96 o 
  34   4   0       72.62      292.35    250.40 o 
  36   4   0      559.57      612.93    209.75 o 
  38   4   0     2430.50     2695.97    396.14 o 
   1   5   0    84860.44    86444.46   2315.96 o 
   3   5   0     5782.68     6914.35    286.47 o 
   5   5   0    21987.96    22997.24    636.40 o 
   7   5   0   129703.42   128439.02   3782.18 o 
   9   5   0     5570.44     5745.45    267.29 o 
  11   5   0   182990.98   187135.14   6493.23 o 
  13   5   0   203897.42   196544.36   7250.37 o 
  15   5   0    23170.84    23269.52    732.84 o 
  17   5   0    48418.06    46880.89   1331.50 o 
  19   5   0    36319.66    35845.04   1378.68 o 
  21   5   0    31392.54    29498.91    792.55 o 
  23   5   0     4146.96     4519.00    257.22 o 
  25   5   0     8010.37     8062.06    310.06 o 
  27   5   0    25263.16    24923.57   1709.02 o 
  29   5   0    16948.61    16706.50    752.27 o 
  31   5   0    19990.83    18060.66    912.92 o 
  33   5   0     3415.69     3541.32    316.14 o 
  35   5   0    17953.32    15697.80    926.22 o 
  37   5   0     6109.63     5681.57    597.48 o 
   0   6   0   411236.78   426040.75  30650.41 o 
   2   6   0    35889.27    41810.32   2421.89 o 
   4   6   0    59037.25    61128.45   1776.07 o 
   6   6   0   196954.14   202403.73   7433.87 o 
   8   6   0     4073.80     3895.57    211.38 o 
  10   6   0    47803.50    48494.23   1292.30 o 
  12   6   0     1409.14     1370.99    158.96 o 
  14   6   0    61366.98    60054.06   1807.83 o 
  16   6   0      805.80     1126.92    185.10 o 
  18   6   0    46157.80    46204.54   1469.95 o 
  20   6   0    76673.63    74516.05   2423.23 o 
  22   6   0    26944.15    26799.21    979.97 o 
  24   6   0    71736.87    68722.64   2431.82 o 
  26   6   0    11136.66    10832.25    474.50 o 
  28   6   0    41688.16    41675.98   1800.57 o 
  30   6   0    17372.44    16152.72   1066.85 o 
  32   6   0     1310.22      976.29    249.52 o 
  34   6   0    16912.15    14805.27    748.07 o 
  36   6   0     1151.39     1120.65    328.87 o 
   1   7   0     1614.92     1889.64    184.96 o 
   3   7   0     5027.91     5066.92    322.03 o 
   5   7   0     4437.64     4733.61    262.12 o 
   7   7   0      463.43      754.72    171.84 o 
   9   7   0       28.70      -47.05    129.36 o 
  11   7   0     4031.48     4257.14    296.59 o 
  13   7   0     4733.23     4586.15    332.71 o 
  15   7   0       72.27       74.02    142.96 o 
  17   7   0     1581.52     1545.53    277.80 o 
  19   7   0     6766.32     5447.13    380.49 o 
  21   7   0      336.89      265.40    210.07 o 
  23   7   0       26.23     -169.71    169.71 o 
  25   7   0     1000.00      970.09    214.52 o 
  27   7   0      990.26      777.50    242.17 o 
  29   7   0       89.54      -48.08    144.14 o 
  31   7   0      607.43      700.75    258.04 o 
  33   7   0       87.68       69.42    176.51 o 
  35   7   0      653.43      998.22    273.19 o 
   0   8   0   112897.44   120414.06   5950.07 o 
   2   8   0    31722.03    34170.61   1260.10 o 
   4   8   0    73340.39    74074.96   2387.91 o 
   6   8   0    33958.94    34578.95   1187.57 o 
   8   8   0     1918.39     1888.87    285.62 o 
  10   8   0    55712.35    55505.00   1792.15 o 
  12   8   0      711.68     1057.10    198.23 o 
  14   8   0    18294.18    17233.40    813.02 o 
  16   8   0     3554.94     3783.36    405.99 o 
  18   8   0    87737.52    84633.30   3244.87 o 
  20   8   0    37508.61    36128.69   1554.36 o 
  22   8   0     3627.02     4024.18    384.68 o 
  24   8   0    65344.97    64006.30   2880.60 o 
  26   8   0     3357.72     2952.13    357.66 o 
  28   8   0    11207.91    10942.26    506.61 o 
  30   8   0    26316.76    26400.60   1072.05 o 
  32   8   0     1722.60      955.98    315.86 o 
   1   9   0     7737.08     7922.24    526.14 o 
   3   9   0    35896.33    36827.35   1387.46 o 
   5   9   0    16146.09    16324.74    750.87 o 
   7   9   0    42460.38    43162.57   1620.58 o 
   9   9   0     3110.74     3339.56    368.70 o 
  11   9   0    67170.74    66479.69   2535.37 o 
  13   9   0    59462.79    58852.69   2654.08 o 
  15   9   0      136.33      216.64    309.55 o 
  17   9   0    61471.92    59997.38   2415.36 o 
  19   9   0     7202.76     5927.60    479.95 o 
  21   9   0     4920.97     5080.04    510.07 o 
  23   9   0    10439.01    10040.99    612.46 o 
  25   9   0     6077.24     5194.94   1461.21 o 
  27   9   0     3053.34     2118.15    513.16 o 
  29   9   0     1011.51     1097.43    393.89 o 
   0  10   0     9121.67    10947.29    887.72 o 
   2  10   0       35.00      191.90    206.68 o 
   4  10   0     1248.16     1269.17    293.28 o 
   6  10   0     2809.08     3475.71    408.06 o 
   8  10   0      135.89        6.00    191.34 o 
  10  10   0       93.35     -197.35    232.64 o 
  12  10   0      265.09      530.17    248.63 o 
  14  10   0     1286.11     1311.48    309.69 o 
  16  10   0      523.09      -62.32    208.10 o 
  18  10   0       49.84       32.51    251.75 o 
  20  10   0      989.64     1348.64    363.05 o 
  22  10   0     1493.95     1672.22    336.34 o 
  24  10   0      548.88      -72.40    301.71 o 
  26  10   0      414.06      415.14    258.43 o 
   1  11   0    13142.79    14493.86    943.81 o 
   3  11   0    21507.08    21034.99   1221.79 o 
   5  11   0     9821.03    10278.57    775.87 o 
   7  11   0    61240.70    61559.26   2990.47 o 
   9  11   0     1130.20     1192.82    327.01 o 
  11  11   0    60672.90    57838.00   2516.50 o 
  13  11   0    56444.81    55664.61   2598.40 o 
  15  11   0     6925.75     7317.67    717.05 o 
  17  11   0    46042.27    44034.03   2043.52 o 
  19  11   0    10091.21     9910.31    752.11 o 
  21  11   0    10282.12    10045.43    735.51 o 
  23  11   0     6095.35     5926.78    680.83 o 
   0  12   0    28807.81    30969.25   2521.19 o 
   2  12   0     3197.98     2944.82    511.45 o 
   4  12   0    13256.02    12600.42   1004.52 o 
   6  12   0    16346.90    17249.92   1022.53 o 
   8  12   0      842.40      859.03    308.52 o 
  10  12   0     6554.84     5755.19    657.57 o 
  12  12   0       30.21     -172.82    284.70 o 
  14  12   0     9945.01     9452.79    787.77 o 
  16  12   0       66.31      246.48    374.21 o 
   1  13   0      358.77      418.17    401.31 o 
   3  13   0     3413.29     3405.28    499.91 o 
   5  13   0      647.01      588.15    329.87 o 
   7  13   0     5604.99     4154.32    660.49 o 
 -41   1   1    11768.32    14103.38   1064.56 o 
 -39   1   1      631.14     1194.75    338.19 o 
 -37   1   1    28589.58    32127.21   1430.65 o 
 -35   1   1     9441.24    10959.76    734.79 o 
 -33   1   1    26015.01    28387.81   1274.16 o 
 -31   1   1    52625.84    57541.02   2231.51 o 
 -29   1   1      739.78      960.40    155.76 o 
 -27   1   1    29312.78    29736.77    706.19 o 
 -25   1   1     5698.17     6277.00    256.10 o 
 -23   1   1    46847.52    48032.46   1048.58 o 
 -21   1   1    12537.52    11979.38    378.94 o 
 -19   1   1    46400.70    44049.05   1193.96 o 
 -17   1   1   204738.20   197804.00  10275.29 o 
 -15   1   1        9.28       48.13     80.58 o 
 -13   1   1   322703.31   315936.78  14632.67 o 
 -11   1   1   226190.30   233843.64   6977.31 o 
  -9   1   1     1455.53     1686.72    144.06 o 
  -7   1   1   308102.75   318167.59  12046.91 o 
  -5   1   1    24985.87    24641.71    408.60 o 
   3   1   1     6238.06     7996.76    197.05 o 
   5   1   1   263815.97   326547.63  10297.21 o 
   7   1   1   184933.06   190850.22   4436.02 o 
   9   1   1      588.57      799.44     70.92 o 
  11   1   1   329432.50   340406.38  12562.39 o 
  13   1   1   205556.31   208598.66   6704.44 o 
  15   1   1    46975.34    43469.47   2330.67 o 
  17   1   1   121963.98   113068.24   7001.54 o 
  19   1   1     5205.18     5538.19    319.06 o 
  21   1   1    57097.23    52411.82   1298.26 o 
  23   1   1     1483.33     1807.59    138.26 o 
  25   1   1    30457.08    32403.12    789.94 o 
  27   1   1     4546.21     4972.76    239.98 o 
  29   1   1    26050.57    25427.25    673.99 o 
  31   1   1    51373.18    54389.41   1518.96 o 
  33   1   1       74.41      -41.07    230.10 o 
  35   1   1    43885.02    45609.76   2023.50 o 
  37   1   1    13899.54    15225.84    820.30 o 
  39   1   1    10088.57    10607.04    800.11 o 
  41   1   1    14631.09    16221.03   1091.22 o 
 -40   2   1     2943.37     3700.47    583.06 o 
 -38   2   1     6949.57     8012.50    635.14 o 
 -36   2   1      329.16      575.40    276.54 o 
 -34   2   1    12241.02    12645.72    625.40 o 
 -32   2   1     1114.15     1295.10    210.86 o 
 -30   2   1    28449.71    30178.23    916.63 o 
 -28   2   1     5953.86     6595.32    246.80 o 
 -26   2   1    18725.42    18352.77    928.93 o 
 -24   2   1    88601.95    84784.21   5811.09 o 
 -22   2   1     1110.96     1220.83    141.77 o 
 -20   2   1    84405.61    74801.63   3621.46 o 
 -18   2   1    70508.50    70030.79   2702.47 o 
 -16   2   1    14892.45    15278.16    409.18 o 
 -14   2   1    49170.50    49159.93   1008.48 o 
 -12   2   1     6042.81     7143.16    222.34 o 
 -10   2   1   135147.34   143289.91   4106.50 o 
  -8   2   1     1623.09     1589.45    118.19 o 
  -6   2   1    21472.62    19804.19    601.84 o 
  -4   2   1    92576.84    99137.54   2311.76 o 
  -2   2   1   181808.23   198232.02   5625.45 o 
   0   2   1   621833.38   912770.63  61631.19 o 
   2   2   1    57552.93    63998.94   1200.10 o 
   4   2   1   385836.47   458703.09  20429.95 o 
   6   2   1   110512.13   111746.41   2822.54 o 
   8   2   1    34252.74    36209.94    786.08 o 
  10   2   1    19394.99    19706.50    381.26 o 
  12   2   1    11480.11    12941.58    364.84 o 
  14   2   1    60923.50    59037.58   1110.74 o 
  16   2   1     7504.02     7889.06    212.02 o 
  18   2   1   187618.61   194804.09   6735.35 o 
  20   2   1    60464.54    58630.89   2491.69 o 
  22   2   1    41152.30    39572.02   2164.58 o 
  24   2   1    99096.99    94883.44   5628.39 o 
  26   2   1      468.39      519.01    144.35 o 
  28   2   1    62927.05    61568.30   1790.84 o 
  30   2   1    23215.50    23436.83    703.50 o 
  32   2   1     6710.33     6896.85    322.48 o 
  34   2   1     8211.54     9043.85    393.37 o 
  36   2   1      928.69      690.00    191.29 o 
  38   2   1    11009.88    12385.09    931.29 o 
  40   2   1      313.11      186.41    318.68 o 
 -39   3   1      329.71      250.82    278.25 o 
 -37   3   1     1442.90     1718.25    406.26 o 
 -35   3   1       71.97       86.90    152.75 o 
 -33   3   1      941.03     1416.94    198.39 o 
 -31   3   1     2125.04     2308.45    231.63 o 
 -29   3   1      252.92      225.35    203.59 o 
 -27   3   1     2725.41     3239.28    337.35 o 
 -25   3   1     2746.85     2231.46    176.34 o 
 -23   3   1     1238.53      860.52    143.22 o 
 -21   3   1     6052.93     6018.25    260.60 o 
 -19   3   1     5387.97     5416.82    203.99 o 
 -17   3   1     7111.32     7340.39    327.48 o 
 -15   3   1     3097.38     2830.78    198.43 o 
 -13   3   1    20925.38    22753.44    535.85 o 
 -11   3   1     4576.99     4395.15    206.52 o 
  -9   3   1    17568.70    20576.01    477.36 o 
  -7   3   1    46394.20    44925.48    988.39 o 
  -5   3   1      760.53      860.19    113.79 o 
  -3   3   1    89346.14    98594.52   2393.84 o 
  -1   3   1     6958.42     7492.76    236.69 o 
   1   3   1    42926.16    46463.69    905.53 o 
   3   3   1   118958.31   132640.28   3509.78 o 
   5   3   1      133.31      393.28     78.54 o 
   7   3   1    19170.12    23283.17   1469.48 o 
   9   3   1      413.84      373.00     79.53 o 
  11   3   1     1907.89     1877.97    162.20 o 
  13   3   1    12709.19    13052.41    313.01 o 
  15   3   1    11307.55    11440.55    279.81 o 
  17   3   1     2252.90     2437.49    126.24 o 
  19   3   1      274.02      206.25     98.27 o 
  21   3   1     4401.46     5146.31    252.00 o 
  23   3   1      171.94      177.84    118.10 o 
  25   3   1     5271.12     5404.60    288.93 o 
  27   3   1      372.26      348.81    225.64 o 
  29   3   1     6401.63     6761.19    361.28 o 
  31   3   1     3878.87     3788.40    340.16 o 
  33   3   1      128.28      229.47    157.30 o 
  35   3   1     1830.57     2132.00    241.31 o 
  37   3   1      279.15      200.25    147.07 o 
  39   3   1      111.01      -59.43    273.40 o 
 -38   4   1     8594.25     8147.77    890.43 o 
 -36   4   1      100.84       83.62    202.26 o 
 -34   4   1    11513.46    11594.34    523.79 o 
 -32   4   1      427.49      451.37    169.58 o 
 -30   4   1    42261.28    38195.30   2810.41 o 
 -28   4   1    21737.34    21152.16   1282.07 o 
 -26   4   1    37277.38    38780.02   2514.15 o 
 -24   4   1    72688.12    72153.18   3073.46 o 
 -22   4   1      764.33     1055.60    123.85 o 
 -20   4   1   104117.49   104824.58   3485.53 o 
 -18   4   1    73813.27    70640.02   2183.17 o 
 -16   4   1     7489.74     7080.64    343.14 o 
 -14   4   1    44975.16    41735.67   1062.06 o 
 -12   4   1    12933.65    13582.76    383.90 o 
 -10   4   1    63470.73    63248.55   1567.78 o 
  -8   4   1     4108.07     4133.68    172.05 o 
  -6   4   1   361951.78   381434.56  17106.75 o 
  -4   4   1    35786.38    36634.95    842.80 o 
  -2   4   1   262678.16   284687.13  11091.58 o 
   0   4   1   556860.25   604816.81  34789.35 o 
   2   4   1    66668.55    72874.52   1782.55 o 
   4   4   1   176180.23   181947.42   5930.73 o 
   6   4   1   398925.09   433910.19  20688.29 o 
   8   4   1    43614.78    45179.19    970.63 o 
  10   4   1    99209.48    97233.09   2573.66 o 
  12   4   1    11396.07    12107.55    330.24 o 
  14   4   1   104672.77   104566.30   2954.89 o 
  16   4   1     8029.40     8685.07    368.26 o 
  18   4   1   139174.11   137224.06   3902.58 o 
  20   4   1    40737.75    42519.43   1302.28 o 
  22   4   1    66318.60    64905.21   1596.91 o 
  24   4   1   122362.00   127196.56   5589.42 o 
  26   4   1      927.94     1204.11    194.05 o 
  28   4   1    66238.05    62927.29   3204.61 o 
  30   4   1    20853.39    20696.65   1436.13 o 
  32   4   1    13802.00    12743.96   1222.88 o 
  34   4   1    12340.17    12410.74    734.21 o 
  36   4   1     2192.51     1874.22    222.13 o 
  38   4   1     9706.71     9279.38    691.08 o 
 -37   5   1    12461.66    10841.50    957.99 o 
 -35   5   1     6181.16     5621.42    793.73 o 
 -33   5   1     4262.65     3434.61    459.74 o 
 -31   5   1    17833.20    17719.25    931.41 o 
 -29   5   1     1192.52     1227.42    290.20 o 
 -27   5   1    17644.78    18084.68    995.67 o 
 -25   5   1      475.55      334.08    173.87 o 
 -23   5   1    15152.48    16051.42    592.62 o 
 -21   5   1     4036.58     4340.14    288.51 o 
 -19   5   1    34273.28    34094.54   1659.95 o 
 -17   5   1    45885.11    45232.67   1247.05 o 
 -15   5   1     4891.82     4615.50    235.03 o 
 -13   5   1   107078.05   103135.34   3319.50 o 
 -11   5   1    23900.67    23053.41    757.55 o 
  -9   5   1    81927.56    80729.79   2223.27 o 
  -7   5   1   116217.56   121835.98   3659.57 o 
  -5   5   1      147.68      281.60    102.05 o 
  -3   5   1     9829.21     9128.92    328.28 o 
  -1   5   1     2624.37     2939.01    176.16 o 
   1   5   1    21753.79    21534.86    549.40 o 
   3   5   1      353.68      475.01    141.18 o 
   5   5   1    48401.88    49179.64   1273.60 o 
   7   5   1    40330.98    38283.38    943.69 o 
   9   5   1    21339.54    22361.72    633.92 o 
  11   5   1   206772.22   206148.56   7412.00 o 
  13   5   1    83126.44    82480.09   2345.91 o 
  15   5   1    20859.81    20789.13    599.10 o 
  17   5   1    64604.68    62308.22   1776.40 o 
  19   5   1     6122.42     6508.90    281.46 o 
  21   5   1     8784.34     9832.26    466.72 o 
  23   5   1     6995.52     6570.81    268.92 o 
  25   5   1     4926.22     5644.52    512.70 o 
  27   5   1     2548.20     2664.41    240.09 o 
  29   5   1     8286.60     7636.95    471.69 o 
  31   5   1    15100.52    14694.25    925.71 o 
  33   5   1       27.42     -174.33    198.62 o 
  35   5   1    11623.67    10917.54    691.89 o 
  37   5   1     4527.42     4487.28    417.04 o 
 -36   6   1       53.79      246.47    304.34 o 
 -34   6   1     2716.73     1931.17    316.24 o 
 -32   6   1       44.49      200.86    183.75 o 
 -30   6   1     6278.29     6058.91    492.35 o 
 -28   6   1     1382.45     1410.15    175.98 o 
 -26   6   1     2896.93     2970.82    267.71 o 
 -24   6   1    16957.29    16392.39    726.54 o 
 -22   6   1      786.35     1093.30    202.87 o 
 -20   6   1     6122.72     6540.66    575.15 o 
 -18   6   1     7829.26     8368.68    404.91 o 
 -16   6   1      151.11      286.13    223.63 o 
 -14   6   1     7228.70     7111.64    341.55 o 
 -12   6   1      197.30      244.57    137.02 o 
 -10   6   1    10824.07    10925.05    412.02 o 
  -8   6   1    22233.02    23296.21    753.92 o 
  -6   6   1    50691.21    54591.84   1532.55 o 
  -4   6   1    28358.96    28470.90    752.09 o 
  -2   6   1    51575.36    53599.05   1549.77 o 
   0   6   1    86577.45    92230.05   2623.60 o 
   2   6   1     2224.82     2550.56    196.85 o 
   4   6   1    10548.81    10696.92    372.40 o 
   6   6   1     5109.29     4980.01    233.29 o 
   8   6   1     7423.44     8269.43    303.23 o 
  10   6   1    30558.20    30454.67    855.36 o 
  12   6   1       69.11      137.99    139.43 o 
  14   6   1     9491.36     9872.78    384.92 o 
  16   6   1      957.73      989.82    173.08 o 
  18   6   1    18514.46    18358.28    700.93 o 
  20   6   1     9042.57     8481.36    503.73 o 
  22   6   1     6216.64     6370.90    526.23 o 
  24   6   1    14911.56    15751.95    528.67 o 
  26   6   1       28.65       59.09    138.81 o 
  28   6   1    10367.42    10069.91    479.32 o 
  30   6   1     2966.38     2588.71    338.18 o 
  32   6   1     1077.77     1070.93    213.39 o 
  34   6   1     2150.85     2006.04    286.54 o 
  36   6   1      302.30      -46.45    244.47 o 
 -35   7   1     7167.01     6127.83    760.13 o 
 -33   7   1    17138.55    17183.46    844.68 o 
 -31   7   1    41795.71    41040.50   1648.35 o 
 -29   7   1      248.47       99.77    232.91 o 
 -27   7   1    23734.01    22770.11    769.80 o 
 -25   7   1    11691.81    11813.52    588.92 o 
 -23   7   1    29294.43    29536.34   1540.18 o 
 -21   7   1    14833.92    14458.12    820.43 o 
 -19   7   1    25910.32    25647.02    932.95 o 
 -17   7   1    78940.11    77708.12   2738.96 o 
 -15   7   1     8239.44     7683.51    451.79 o 
 -13   7   1   159674.89   158604.28   6570.81 o 
 -11   7   1   101998.55   100509.20   3416.53 o 
  -9   7   1    36088.39    35102.23   1044.49 o 
  -7   7   1   101715.38   102901.58   3741.99 o 
  -5   7   1     8975.77     9256.73    373.09 o 
  -3   7   1    80063.63    81019.06   2515.37 o 
  -1   7   1     9389.66    11224.33    438.28 o 
   1   7   1    41283.75    42750.30   1202.96 o 
   3   7   1    17065.43    17335.57    588.06 o 
   5   7   1   117214.16   116433.41   3755.24 o 
   7   7   1   102965.50   106650.70   3684.09 o 
   9   7   1     3890.83     3785.12    287.44 o 
  11   7   1   207837.80   204714.13   8349.03 o 
  13   7   1    60688.85    61508.68   2056.69 o 
  15   7   1    33152.27    33469.06   1037.49 o 
  17   7   1   134807.03   128957.12   4840.42 o 
  19   7   1     3398.10     3466.34    309.68 o 
  21   7   1    35767.83    35627.75   1523.80 o 
  23   7   1     4056.12     4271.05    600.38 o 
  25   7   1    28074.38    26074.25   1110.22 o 
  27   7   1     7122.75     7244.09    371.18 o 
  29   7   1    21567.09    21801.29    788.96 o 
  31   7   1    39975.99    41241.73   1949.05 o 
  33   7   1      235.97      453.43    246.65 o 
  35   7   1    26353.17    23354.97   1248.91 o 
 -32   8   1        6.40      673.98    490.18 o 
 -30   8   1     8442.90     9837.22    619.61 o 
 -28   8   1     2098.72     2144.23    396.26 o 
 -26   8   1     5670.85     5431.28    401.77 o 
 -24   8   1    15994.40    15778.79    992.96 o 
 -22   8   1      833.42      789.10    227.71 o 
 -20   8   1    17522.58    17827.09    800.28 o 
 -18   8   1     9967.78    10119.35    580.20 o 
 -16   8   1    10597.13     9246.86    485.00 o 
 -14   8   1    14479.51    14013.50    696.19 o 
 -12   8   1     2218.11     1692.84    224.95 o 
 -10   8   1    14011.32    13444.21    654.74 o 
  -8   8   1       95.66      362.14    168.48 o 
  -6   8   1    11129.28    10521.10    502.65 o 
  -4   8   1    14565.88    15088.51    684.79 o 
  -2   8   1    22712.10    22816.38    845.37 o 
   0   8   1    23829.77    26123.16    877.33 o 
   2   8   1     2871.41     3504.52    367.98 o 
   4   8   1    18027.30    17532.57    699.17 o 
   6   8   1     6086.29     7194.24    390.06 o 
   8   8   1      967.42      924.26    205.99 o 
  10   8   1    18031.59    18060.88    709.67 o 
  12   8   1     1191.27     1632.83    248.29 o 
  14   8   1     1971.93     2231.69    239.71 o 
  16   8   1      492.48      283.75    173.43 o 
  18   8   1    31665.86    28961.28   1275.03 o 
  20   8   1     3495.62     3481.42    332.71 o 
  22   8   1     8669.67     8711.05   1188.65 o 
  24   8   1    21326.50    21084.13    993.36 o 
  26   8   1       80.88     -186.39    186.39 o 
  28   8   1     6484.96     7185.09    513.98 o 
  30   8   1     3922.34     3932.13    539.96 o 
  32   8   1      873.90      832.91    272.87 o 
 -29   9   1      348.85      116.52    235.17 o 
 -27   9   1     4887.69     5114.73    485.97 o 
 -25   9   1      654.73      251.59    300.76 o 
 -23   9   1      939.95      735.72    536.97 o 
 -21   9   1     6095.52     6101.11    503.89 o 
 -19   9   1     6348.17     6683.33    581.22 o 
 -17   9   1    20666.93    20276.16    997.66 o 
 -15   9   1      441.62      428.89    210.14 o 
 -13   9   1    43022.40    40938.40   1653.15 o 
 -11   9   1    14515.30    14113.89    661.28 o 
  -9   9   1     1011.16     1016.35    228.53 o 
  -7   9   1    56095.25    54557.90   2041.81 o 
  -5   9   1      516.20      254.58    199.17 o 
  -3   9   1    10924.01    11771.30    593.84 o 
  -1   9   1     3417.77     3049.74    343.61 o 
   1   9   1    21718.19    23227.97    888.43 o 
   3   9   1    12125.24    12178.46    568.46 o 
   5   9   1    12102.89    12920.63    690.73 o 
   7   9   1    44458.45    43740.61   1623.24 o 
   9   9   1     2551.42     2216.55    268.22 o 
  11   9   1    38705.57    38372.95   1408.61 o 
  13   9   1    26311.96    24437.61   1034.64 o 
  15   9   1     8690.01     8542.18    493.42 o 
  17   9   1    27913.09    26752.54   1274.24 o 
  19   9   1      354.92      219.72    263.37 o 
  21   9   1    11963.84    11463.63    668.29 o 
  23   9   1      146.73      302.72    310.24 o 
  25   9   1     3210.16     3707.06    461.96 o 
  27   9   1     2587.98     2033.72    477.80 o 
  29   9   1     5677.69     4557.92    487.10 o 
 -26  10   1    15198.35    14359.26   1146.53 o 
 -24  10   1    29387.92    27654.95   1598.46 o 
 -22  10   1      131.80     -186.01    292.35 o 
 -20  10   1    49139.25    45775.67   2172.44 o 
 -18  10   1    18537.16    18159.27   1019.34 o 
 -16  10   1     7791.60     7978.34    649.37 o 
 -14  10   1    22673.14    20856.31   1050.78 o 
 -12  10   1     9459.85     9454.62    624.05 o 
 -10  10   1    29651.26    29128.75   1576.73 o 
  -8  10   1     1810.83     2547.20    382.56 o 
  -6  10   1    92892.96    91216.56   3981.55 o 
  -4  10   1    20321.51    21592.44   1125.63 o 
  -2  10   1    55722.40    56686.97   2179.91 o 
   0  10   1   163229.45   163860.73   7478.98 o 
   2  10   1     1887.06     2649.29    415.40 o 
   4  10   1    65290.85    66339.79   2716.68 o 
   6  10   1    45061.56    44087.95   2428.28 o 
   8  10   1     7260.84     6449.06    612.39 o 
  10  10   1    20464.92    21280.25   1109.08 o 
  12  10   1      166.08       94.68    349.59 o 
  14  10   1    17422.18    17410.97    844.66 o 
  16  10   1     1044.40      869.33    270.06 o 
  18  10   1    38283.07    36729.61   1856.96 o 
  20  10   1     8787.58     8642.53    628.71 o 
  22  10   1    20818.71    20746.06   1164.16 o 
  24  10   1    34715.09    33741.33   1715.81 o 
  26  10   1      329.22      617.46    331.75 o 
 -23  11   1      390.24      261.05    341.14 o 
 -21  11   1     1288.36     1189.27    376.08 o 
 -19  11   1     1431.63     1601.69    356.57 o 
 -17  11   1     1736.39     2673.03    454.60 o 
 -15  11   1      620.84      893.92    297.70 o 
 -13  11   1     9947.39     9603.98    831.04 o 
 -11  11   1      978.85     1410.34    431.91 o 
  -9  11   1     1227.81     1658.33    354.45 o 
  -7  11   1     4729.47     5073.87    470.17 o 
  -5  11   1        1.51      160.86    251.12 o 
  -3  11   1      578.67      242.10    258.36 o 
  -1  11   1       16.13      -54.12    261.13 o 
   1  11   1     3066.65     2823.45    438.39 o 
   3  11   1      361.30      406.69    278.82 o 
   5  11   1     1047.58     1148.95    354.61 o 
   7  11   1     4038.42     4228.50    519.87 o 
   9  11   1     2221.99     2169.15    367.92 o 
  11  11   1     3893.54     4664.65    611.59 o 
  13  11   1      741.43      965.73    347.25 o 
  15  11   1     2100.26     1817.89    412.79 o 
  17  11   1     4099.84     5159.94    600.59 o 
  19  11   1     1150.30      923.27    301.42 o 
  21  11   1      503.07      897.10    322.96 o 
  23  11   1       15.36     -302.94    302.94 o 
 -16  12   1     4644.53     4243.37    566.88 o 
 -14  12   1    11410.32    10609.58    861.28 o 
 -12  12   1      403.08      630.79    325.65 o 
 -10  12   1    16969.58    16242.83   1007.04 o 
  -8  12   1      348.54      196.99    297.28 o 
  -6  12   1    17873.76    18863.84   1193.55 o 
  -4  12   1     7401.68     8819.31    809.91 o 
  -2  12   1    14564.42    14372.07   1100.60 o 
   0  12   1    32345.13    32790.33   1767.88 o 
   2  12   1      425.65      707.15    305.32 o 
   4  12   1    15602.16    16659.16   1179.56 o 
   6  12   1     6554.23     7081.04    722.26 o 
   8  12   1     2772.70     3459.81    598.72 o 
  10  12   1     7150.90     8134.97    637.47 o 
  12  12   1     5258.79     5435.83    542.95 o 
  14  12   1     8506.73     8743.02    820.12 o 
  16  12   1      311.79      211.29    307.24 o 
  -7  13   1    28186.16    26352.55   1515.84 o 
  -5  13   1       27.00      -13.25    284.48 o 
  -3  13   1    17137.04    18225.77   1365.59 o 
  -1  13   1     1420.39     1859.88    418.05 o 
   1  13   1    12062.67    10872.88    940.45 o 
   3  13   1     6995.14     6877.58    793.56 o 
   5  13   1    12603.23    12515.80   1261.40 o 
   7  13   1    25649.54    26539.41   1786.44 o 
 -40   0   2    11572.32    11738.87   1314.33 o 
 -38   0   2     7642.63     7390.29   2275.37 o 
 -36   0   2     4463.12     5378.20    796.62 o 
 -34   0   2    22905.33    26557.18   2401.87 o 
 -32   0   2    19446.68    23501.73   1674.01 o 
 -30   0   2    22008.96    22190.50   1673.04 o 
 -28   0   2     7920.56     9493.58    785.18 o 
 -26   0   2    72740.23    74069.45   3470.46 o 
 -24   0   2    40976.69    40058.74   3431.69 o 
 -22   0   2      579.38      819.67    219.57 o 
 -20   0   2   195011.52   180820.19   9746.87 o 
 -18   0   2     5220.49     4572.09    207.39 o 
 -16   0   2     1902.10     1629.70    115.28 o 
 -14   0   2    77166.53    70393.33   1724.58 o 
 -12   0   2    89116.88      -47.67    172.40 o 
 -10   0   2     6581.06     5963.88    164.24 o 
  -8   0   2    36775.62    29435.17    625.68 o 
  -6   0   2   406418.97   519958.84  41308.95 o 
  -4   0   2    18776.83    14585.60    213.43 o 
   4   0   2   721533.69   806043.50 124294.14 o 
   6   0   2   180884.97   164618.75  15415.62 o 
   8   0   2    62786.67    54807.62   2232.72 o 
  10   0   2   100496.19    97214.24   2826.61 o 
  12   0   2    25089.75    25127.80    744.80 o 
  14   0   2   112634.62   104296.69   3241.09 o 
  16   0   2    54080.52    49506.39   2206.51 o 
  18   0   2   165547.36   163141.69   5810.70 o 
  20   0   2    31805.20    32068.42    746.95 o 
  22   0   2   175150.48   169412.77   6023.27 o 
  24   0   2    97599.27    97282.98   2855.05 o 
  26   0   2    11424.87    11077.00    415.33 o 
  28   0   2   134582.20   140874.86   5935.51 o 
  30   0   2     3799.19     4081.16    607.22 o 
  32   0   2    11949.43    10856.98    868.05 o 
  34   0   2    36104.30    38610.61   2358.33 o 
  36   0   2    19075.85    20913.58   1518.17 o 
  38   0   2     7677.98     8982.39    920.33 o 
  40   0   2     1256.34     1619.61    420.36 o 
 -41   1   2     2589.61     2978.04    487.93 o 
 -39   1   2     1484.51     1703.64    406.62 o 
 -37   1   2     5216.99     6097.65    603.72 o 
 -35   1   2     2226.93     2967.91    402.84 o 
 -33   1   2    19009.66    20281.58    903.85 o 
 -31   1   2     3871.77     5098.10    774.58 o 
 -29   1   2     1328.77     1789.14    177.30 o 
 -27   1   2    21069.00    22035.69    635.27 o 
 -25   1   2     4329.93     4313.15    182.08 o 
 -23   1   2      347.78      454.69    103.25 o 
 -21   1   2     6531.10     6509.57    371.28 o 
 -19   1   2    38060.90    38609.90   1856.37 o 
 -17   1   2    10581.86     9849.43    684.10 o 
 -15   1   2     1315.72     1844.36    320.37 o 
 -13   1   2   141128.23   137072.06   5262.43 o 
 -11   1   2       39.73      169.20     47.49 o 
  -9   1   2     4569.06     4964.47    317.20 o 
  -7   1   2   176595.86   176749.97   5155.04 o 
  -5   1   2    94721.39    96731.87   2021.77 o 
  -3   1   2    38497.36    39318.85    584.36 o 
   3   1   2    21153.36    22925.25    268.56 o 
   5   1   2    52297.31    55546.95   1051.89 o 
   7   1   2    16936.62    16694.37    294.56 o 
   9   1   2    13463.61    12560.40    318.73 o 
  11   1   2    28344.22    29400.69    531.62 o 
  13   1   2    45674.32    41446.26    895.41 o 
  15   1   2    77280.59    71225.18   3301.77 o 
  17   1   2    22167.76    20895.85    688.10 o 
  19   1   2     6714.21     7182.99    242.59 o 
  21   1   2    18505.15    17465.94    433.41 o 
  23   1   2     2397.41     2278.17    145.02 o 
  25   1   2     5335.38     5683.63    283.98 o 
  27   1   2      998.79     1569.23    167.68 o 
  29   1   2    14989.22    15231.74    465.91 o 
  31   1   2     1623.63     1642.48    159.55 o 
  33   1   2       42.40      194.26    131.09 o 
  35   1   2    25168.67    26729.19   1252.42 o 
  37   1   2       64.05       88.23    194.61 o 
  39   1   2     1357.66     1333.71    456.79 o 
 -40   2   2     2695.19     3950.58    602.87 o 
 -38   2   2     3808.39     4637.80    502.45 o 
 -36   2   2     4418.83     4985.10    598.03 o 
 -34   2   2      261.91      518.56    190.04 o 
 -32   2   2        7.73       41.20    156.45 o 
 -30   2   2    35207.00    36450.41    963.40 o 
 -28   2   2      322.52      546.85    124.14 o 
 -26   2   2    19264.43    18549.34    576.15 o 
 -24   2   2    52829.37    50231.09   3204.86 o 
 -22   2   2    17078.95    15811.42   1071.00 o 
 -20   2   2    45661.19    42863.54   2080.98 o 
 -18   2   2    25490.09    22930.39    843.01 o 
 -16   2   2    40868.18    39871.89    828.26 o 
 -14   2   2     5233.56     5332.14    213.78 o 
 -12   2   2     3710.47     3238.46    163.37 o 
 -10   2   2    64676.78    62152.36   1392.11 o 
  -8   2   2    10276.29     7647.52    216.09 o 
  -6   2   2    60872.63    57168.03   1260.84 o 
  -4   2   2    61140.21    60988.78   1222.81 o 
  -2   2   2   358824.44   403209.50  16977.50 o 
   0   2   2    41520.93    47252.10    793.15 o 
   2   2   2    12690.53    13729.01    246.91 o 
   4   2   2    50028.83    53745.29    913.53 o 
   6   2   2     4123.56     4840.92    131.82 o 
   8   2   2    88755.16    95042.84   1945.59 o 
  10   2   2    66992.36    67187.12   1235.71 o 
  12   2   2    78664.64    78002.90   1492.74 o 
  14   2   2     9656.36    10823.28    297.79 o 
  16   2   2     1487.38     1769.89    132.02 o 
  18   2   2   159925.22   161557.39   5247.46 o 
  20   2   2      265.57      298.70    125.26 o 
  22   2   2    45141.25    44274.20   2516.82 o 
  24   2   2    65843.94    63199.08   2954.44 o 
  26   2   2     3730.05     3731.60    272.74 o 
  28   2   2    36875.55    36997.43   1125.90 o 
  30   2   2    13992.41    14833.96    590.96 o 
  32   2   2    14307.73    15770.13    640.29 o 
  34   2   2     1856.07     1824.79    180.66 o 
  36   2   2      335.26      300.32    162.68 o 
  38   2   2     9054.99    10188.17    602.80 o 
  40   2   2     2228.96     1897.63    322.60 o 
 -39   3   2     4485.22     5257.03    623.55 o 
 -37   3   2    42058.78    42346.75   2256.36 o 
 -35   3   2      193.05      188.28    206.88 o 
 -33   3   2    28464.38    27699.60    782.53 o 
 -31   3   2    77782.24    76520.02   3142.31 o 
 -29   3   2     9720.87     9888.56   1074.03 o 
 -27   3   2    32241.86    30635.54   2353.56 o 
 -25   3   2     5578.61     4932.58    404.93 o 
 -23   3   2    66426.45    64568.43   4042.49 o 
 -21   3   2     2047.79     2646.00    205.91 o 
 -19   3   2    51184.67    53394.83   1210.68 o 
 -17   3   2   124439.53   125560.05   4060.45 o 
 -15   3   2    92354.59    86470.21   2448.09 o 
 -13   3   2   169576.92   164995.42   5700.84 o 
 -11   3   2   140329.77   146698.48   4336.40 o 
  -9   3   2   225389.83   216357.70   7263.61 o 
  -7   3   2    45154.82    46510.75    971.41 o 
  -5   3   2    11340.08    15592.57    363.28 o 
  -3   3   2   307244.84   326801.94  12878.97 o 
  -1   3   2     4219.07     4137.27    474.20 o 
   1   3   2   109971.55   120104.19   3139.75 o 
   3   3   2   135556.33   154461.66   4175.29 o 
   5   3   2   209861.45   220231.53   7415.03 o 
   7   3   2    93418.92    96344.53   2202.71 o 
   9   3   2    65731.98    70032.80   1616.04 o 
  11   3   2   517349.16   520008.88  27355.18 o 
  13   3   2    16966.12    16491.11    366.62 o 
  15   3   2    42074.66    43004.87    871.63 o 
  17   3   2   165077.45   161026.25   4412.04 o 
  19   3   2    13466.65    13447.57    567.97 o 
  21   3   2    25490.76    26684.75   1241.12 o 
  23   3   2      679.79      542.06    143.37 o 
  25   3   2    43100.26    42147.06   1582.93 o 
  27   3   2     1020.39     1294.99    222.02 o 
  29   3   2    50854.20    49287.09   2582.32 o 
  31   3   2    56951.07    56242.13   3007.49 o 
  33   3   2    14132.76    13347.42    670.07 o 
  35   3   2    36156.20    35830.06   1319.83 o 
  37   3   2     9045.12    10014.25    794.31 o 
  39   3   2    19226.27    19664.81   1085.21 o 
 -38   4   2     1413.80     1084.50    417.03 o 
 -36   4   2     1451.09     1441.51    275.53 o 
 -34   4   2      208.36      300.12    148.18 o 
 -32   4   2      125.43       -3.42    291.41 o 
 -30   4   2     6689.21     6803.04    546.23 o 
 -28   4   2     2638.22     2296.51    223.09 o 
 -26   4   2      552.65      827.98    148.17 o 
 -24   4   2    13106.83    13668.18    678.50 o 
 -22   4   2     4375.68     4600.07    201.08 o 
 -20   4   2     1221.56     1547.58    232.31 o 
 -18   4   2    11097.18    11707.26    601.84 o 
 -16   4   2    20457.40    20789.77    673.15 o 
 -14   4   2     1317.88     1539.54    158.81 o 
 -12   4   2     2236.06     2772.37    251.90 o 
 -10   4   2    27211.67    25656.78    640.83 o 
  -8   4   2    16195.61    15754.95    421.22 o 
  -6   4   2       80.24      208.67    100.36 o 
  -4   4   2    25888.60    27127.79    634.04 o 
  -2   4   2    42766.02    46010.30    991.71 o 
   0   4   2    11333.76    11436.14    311.79 o 
   2   4   2    27786.63    28721.84    635.04 o 
   4   4   2    51860.78    52183.65   1173.88 o 
   6   4   2     1193.38     1522.49    111.63 o 
   8   4   2      835.02      941.46    118.99 o 
  10   4   2    20623.56    20259.74    504.69 o 
  12   4   2    10895.18     9326.80    281.58 o 
  14   4   2     8437.08     8562.36    296.65 o 
  16   4   2      381.58      441.58    123.47 o 
  18   4   2    15112.53    15458.36    805.24 o 
  20   4   2       28.42      117.04    106.36 o 
  22   4   2      978.63     1107.38    130.27 o 
  24   4   2     9730.56    10068.86    480.48 o 
  26   4   2      618.68      777.47    186.45 o 
  28   4   2     2197.76     2139.32    269.35 o 
  30   4   2     2083.46     1963.06    269.68 o 
  32   4   2     3614.27     3340.01    351.38 o 
  34   4   2      143.99      294.39    178.02 o 
  36   4   2       54.05      374.11    215.26 o 
  38   4   2     1703.90     1199.10    242.72 o 
 -37   5   2     9876.11     9602.87   1125.50 o 
 -35   5   2     3182.60     2861.47    448.23 o 
 -33   5   2    25383.53    24635.08   1659.75 o 
 -31   5   2    11379.29    10231.60    556.42 o 
 -29   5   2       54.23       31.75    250.09 o 
 -27   5   2    23933.89    23740.64   1059.99 o 
 -25   5   2     3083.44     3239.84    245.87 o 
 -23   5   2    10149.00    11518.71    569.32 o 
 -21   5   2     3511.05     3766.14    329.51 o 
 -19   5   2    62464.42    59271.46   2105.31 o 
 -17   5   2    23850.48    23854.45    803.49 o 
 -15   5   2     6571.58     6501.80    421.45 o 
 -13   5   2   167392.00   164487.92   5620.26 o 
 -11   5   2    11691.51    11674.71    385.35 o 
  -9   5   2    70185.26    70176.33   1835.05 o 
  -7   5   2   145372.94   142535.98   4398.53 o 
  -5   5   2    17712.27    15686.83    480.56 o 
  -3   5   2     8413.80     9179.34    385.50 o 
  -1   5   2    23545.65    25387.43    738.84 o 
   1   5   2    91877.54    92573.92   2597.97 o 
   3   5   2     3239.35     4091.87    398.73 o 
   5   5   2    62857.28    63825.78   1608.16 o 
   7   5   2   197590.38   205226.94   7118.57 o 
   9   5   2    14309.76    12652.15    458.62 o 
  11   5   2   138280.39   140414.00   4454.94 o 
  13   5   2    58310.53    56910.66   1417.80 o 
  15   5   2    94817.20    90767.60   2556.76 o 
  17   5   2    39995.56    37271.57   1173.99 o 
  19   5   2     3114.11     3134.09    261.34 o 
  21   5   2    41154.18    42326.11   1652.73 o 
  23   5   2      583.05      625.29    147.22 o 
  25   5   2    10789.86    11129.57    640.31 o 
  27   5   2      502.60      643.75    188.03 o 
  29   5   2    41318.14    40976.55   1999.11 o 
  31   5   2     9086.26     7518.87    515.24 o 
  33   5   2     2182.50     2169.62    414.38 o 
  35   5   2    29781.69    26714.29   1821.42 o 
  37   5   2       98.24      174.38    216.13 o 
 -36   6   2     1294.62     1237.24    388.25 o 
 -34   6   2    12830.16    11385.60    726.26 o 
 -32   6   2     5242.47     4960.84    372.33 o 
 -30   6   2    21721.16    21475.26   1172.01 o 
 -28   6   2     7395.33     7893.73    368.55 o 
 -26   6   2    59192.04    58235.67   1642.60 o 
 -24   6   2    31100.40    29805.16   1259.66 o 
 -22   6   2     9296.03     9176.89    500.87 o 
 -20   6   2    90463.88    85538.47   2896.22 o 
 -18   6   2     6907.87     7507.03    568.70 o 
 -16   6   2    13576.00    13451.62    536.04 o 
 -14   6   2    35502.99    34091.09   1224.90 o 
 -12   6   2    40809.93    40482.63   1390.40 o 
 -10   6   2    24378.54    25118.05    758.87 o 
  -8   6   2     9159.31     9257.19    476.94 o 
  -6   6   2   189567.34   185335.09   6742.59 o 
  -4   6   2     3327.67     4924.89    557.06 o 
  -2   6   2   172570.58   188168.03   7000.30 o 
   0   6   2   267988.88   274043.84  11537.69 o 
   2   6   2     3711.43     3360.37    363.20 o 
   4   6   2    92391.05    97276.42   2880.86 o 
   6   6   2    79149.80    79887.02   2280.16 o 
   8   6   2    32887.52    31764.35    996.51 o 
  10   6   2    33929.16    35980.74   1082.21 o 
  12   6   2     5802.12     6309.36    264.29 o 
  14   6   2    52457.58    51479.75   1400.53 o 
  16   6   2    38553.55    37273.42   1261.79 o 
  18   6   2    57709.00    55474.28   1715.17 o 
  20   6   2    13533.81    13628.45    485.93 o 
  22   6   2    91104.84    86693.31   3208.53 o 
  24   6   2    38138.79    36718.63   1309.10 o 
  26   6   2     3460.52     4027.40    392.38 o 
  28   6   2    58945.13    58744.84   3120.57 o 
  30   6   2     2837.93     3309.39    295.82 o 
  32   6   2     6276.71     5866.09    553.57 o 
  34   6   2    11192.32     9985.03    694.35 o 
  36   6   2     7979.73     7247.12    649.80 o 
 -35   7   2     1218.74     1046.42    364.93 o 
 -33   7   2     1284.54     1119.25    364.91 o 
 -31   7   2       47.65        1.33    159.51 o 
 -29   7   2     1135.63     1162.55    242.74 o 
 -27   7   2     1422.06     1281.54    268.06 o 
 -25   7   2       14.70      282.94    205.14 o 
 -23   7   2       37.94      101.31    207.25 o 
 -21   7   2      723.72      856.31    250.07 o 
 -19   7   2     6097.32     5674.73    404.53 o 
 -17   7   2      324.18      302.80    188.65 o 
 -15   7   2      493.02      356.72    176.58 o 
 -13   7   2      797.14      853.23    198.95 o 
 -11   7   2     1185.79     1000.55    177.94 o 
  -9   7   2      243.05      135.07    150.64 o 
  -7   7   2     4516.25     5350.29    311.95 o 
  -5   7   2     7049.06     7593.63    333.58 o 
  -3   7   2     2046.20     2017.13    259.54 o 
  -1   7   2      278.09      529.51    152.72 o 
   1   7   2      184.22      329.02    159.64 o 
   3   7   2     4075.30     4524.01    297.29 o 
   5   7   2     1107.34     1579.63    219.86 o 
   7   7   2      636.91     1145.76    217.33 o 
   9   7   2    13371.27    13985.36    487.37 o 
  11   7   2      112.00      230.57    167.29 o 
  13   7   2      651.37      900.25    180.92 o 
  15   7   2     9218.56     8634.61    450.77 o 
  17   7   2     1220.15     1321.15    243.74 o 
  19   7   2      377.36      357.78    164.86 o 
  21   7   2     1788.77     1877.22    220.37 o 
  23   7   2     1102.18     1024.56    215.84 o 
  25   7   2     1891.24     1396.78    213.16 o 
  27   7   2      430.92      345.47    180.58 o 
  29   7   2      894.71      821.02    223.30 o 
  31   7   2      556.01      920.11    257.49 o 
  33   7   2      849.84      181.76    217.21 o 
 -32   8   2     1255.31      738.37    233.04 o 
 -30   8   2    22935.80    23304.23    965.14 o 
 -28   8   2       41.17       67.84    225.60 o 
 -26   8   2    23300.87    21716.56   1531.67 o 
 -24   8   2    43422.32    41896.04   2058.37 o 
 -22   8   2    11064.10    11001.78    783.87 o 
 -20   8   2    71347.95    68927.26   2617.29 o 
 -18   8   2    13177.32    12839.21    676.05 o 
 -16   8   2    45684.87    45815.78   1823.45 o 
 -14   8   2    21821.57    21431.21    954.57 o 
 -12   8   2     2249.02     2663.45    280.16 o 
 -10   8   2    34797.40    33590.73   1134.47 o 
  -8   8   2     7868.58     8082.17    443.60 o 
  -6   8   2    64235.55    63713.43   2297.33 o 
  -4   8   2    13906.02    14357.07    663.46 o 
  -2   8   2   126311.36   128504.55   4762.26 o 
   0   8   2    88509.71    90248.30   2978.65 o 
   2   8   2      201.72     1592.34    750.14 o 
   4   8   2    85496.11    88984.51   2929.45 o 
   6   8   2      254.07      648.75    184.27 o 
   8   8   2    19428.20    19620.32    729.88 o 
  10   8   2     5643.86     6394.09    344.57 o 
  12   8   2    30960.58    31600.95   1223.91 o 
  14   8   2    22560.88    21040.48    806.47 o 
  16   8   2     1932.46     2326.55    279.74 o 
  18   8   2   104673.90    97239.98   3697.51 o 
  20   8   2     1092.70     1540.68    275.69 o 
  22   8   2    36801.25    34918.21   1337.02 o 
  24   8   2    47938.91    47257.21   1701.38 o 
  26   8   2     3402.46     3250.92    345.14 o 
  28   8   2    28146.78    27532.22   1040.14 o 
  30   8   2    10551.19    10318.41    520.27 o 
  32   8   2    10757.26    10564.10    727.09 o 
 -29   9   2     1433.27     1243.81    362.80 o 
 -27   9   2     9363.05     9681.55    925.18 o 
 -25   9   2     1174.05     1338.72    457.48 o 
 -23   9   2    14620.20    14795.74    810.64 o 
 -21   9   2      856.87     1033.68    291.24 o 
 -19   9   2    16548.08    15615.56    804.73 o 
 -17   9   2    30655.69    30569.30   1451.29 o 
 -15   9   2    23851.52    24768.14   1124.37 o 
 -13   9   2    72715.05    70973.38   2980.17 o 
 -11   9   2     7935.61     8051.91    562.34 o 
  -9   9   2    49700.79    51389.39   2080.46 o 
  -7   9   2    39002.17    38302.02   1480.81 o 
  -5   9   2      853.23      989.54    260.56 o 
  -3   9   2    43472.30    45927.05   1592.84 o 
  -1   9   2      632.93      721.10    219.95 o 
   1   9   2    19712.04    19935.17    840.95 o 
   3   9   2     1841.74     2203.16    309.22 o 
   5   9   2    78349.34    78197.70   3078.95 o 
   7   9   2    24677.64    24669.97   1216.50 o 
   9   9   2    13272.87    12718.58    701.27 o 
  11   9   2   100275.67    98360.91   4319.84 o 
  13   9   2     2906.06     2398.40    309.05 o 
  15   9   2    30201.95    28408.32   1175.11 o 
  17   9   2    52183.47    52187.78   2056.18 o 
  19   9   2     2057.33     2469.22    373.81 o 
  21   9   2    10979.99    10549.91    742.81 o 
  23   9   2      770.63      893.43    241.02 o 
  25   9   2    14062.50    14221.25    719.08 o 
  27   9   2      154.78       88.22    203.68 o 
  29   9   2     9751.78     9546.47    617.04 o 
 -26  10   2      565.98      880.12    352.46 o 
 -24  10   2      154.99      534.22    419.66 o 
 -22  10   2       14.79      401.31    290.99 o 
 -20  10   2     5209.53     5625.48    572.05 o 
 -18  10   2      104.76      195.73    233.90 o 
 -16  10   2       48.36      -58.36    240.32 o 
 -14  10   2      504.06      531.69    266.84 o 
 -12  10   2     1678.89     1996.44    307.97 o 
 -10  10   2      362.40      285.74    239.63 o 
  -8  10   2       13.96       90.34    218.49 o 
  -6  10   2     6091.69     7149.91    603.12 o 
  -4  10   2       78.07      -39.53    193.11 o 
  -2  10   2     1945.93     2248.86    316.56 o 
   0  10   2     7058.08     8726.94    588.69 o 
   2  10   2      245.41      375.60    218.68 o 
   4  10   2      440.58      532.29    227.72 o 
   6  10   2      126.71      335.88    212.73 o 
   8  10   2     2614.51     2967.80    382.37 o 
  10  10   2      157.51      595.61    225.90 o 
  12  10   2       34.72      117.85    275.88 o 
  14  10   2     2458.24     2879.67    366.83 o 
  16  10   2     1905.20     2315.53    332.54 o 
  18  10   2     1383.99     1157.20    353.07 o 
  20  10   2     2195.97     2188.59    396.87 o 
  22  10   2     1049.13     1513.99    345.85 o 
  24  10   2       21.46      -14.36    269.78 o 
  26  10   2        0.61       58.88    228.54 o 
 -23  11   2     8890.83     9541.85    939.18 o 
 -21  11   2     1137.70     1387.75    463.09 o 
 -19  11   2    19303.80    18562.70   1298.10 o 
 -17  11   2    17876.59    17937.96   1096.49 o 
 -15  11   2     7541.12     7316.98    712.57 o 
 -13  11   2    78332.98    78050.69   3664.61 o 
 -11  11   2     7978.28     8182.30    656.41 o 
  -9  11   2    29108.60    28216.33   1432.78 o 
  -7  11   2    47462.75    48333.77   2241.50 o 
  -5  11   2     2209.00     2354.71    353.92 o 
  -3  11   2    19458.23    19186.52    980.48 o 
  -1  11   2      297.59      246.42    237.24 o 
   1  11   2    30393.54    30939.07   1373.43 o 
   3  11   2      124.96       77.02    217.80 o 
   5  11   2    33968.59    33499.97   1596.24 o 
   7  11   2    32843.61    31983.30   1670.39 o 
   9  11   2    16542.15    17611.99   1096.71 o 
  11  11   2    83033.04    79708.11   3425.38 o 
  13  11   2    13678.15    13728.57    807.69 o 
  15  11   2    38526.43    39344.11   2285.40 o 
  17  11   2    26167.90    24697.57   1226.61 o 
  19  11   2      136.46      474.31    324.17 o 
  21  11   2    25810.43    24929.20   1397.33 o 
 -16  12   2     7010.84     5864.57    736.79 o 
 -14  12   2     7555.07     7354.31    774.10 o 
 -12  12   2     3029.68     3582.59    556.90 o 
 -10  12   2     6263.34     6587.86    726.69 o 
  -8  12   2     1729.05     1223.43    375.88 o 
  -6  12   2    23084.17    23478.45   1294.37 o 
  -4  12   2       63.51      145.69    265.62 o 
  -2  12   2    22223.73    22940.17   1369.94 o 
   0  12   2    30129.30    30834.10   1687.29 o 
   2  12   2     2283.56     1970.30    453.60 o 
   4  12   2    17643.91    17640.76   1233.04 o 
   6  12   2     2571.51     3064.42    426.31 o 
   8  12   2     9808.75    10162.90    807.22 o 
  10  12   2     1579.13     1514.95    438.36 o 
  12  12   2     1494.22     1692.17    445.52 o 
  14  12   2     4829.22     6099.79    579.17 o 
  16  12   2     4026.73     4513.68    603.15 o 
  -7  13   2     1638.30     1449.57    429.69 o 
  -5  13   2      340.07      770.72    337.82 o 
  -3  13   2     2650.13     2659.75    481.00 o 
  -1  13   2        7.37      530.55    370.06 o 
   1  13   2      943.96      568.17    520.74 o 
   3  13   2     1323.01     1328.20    410.27 o 
   5  13   2     3083.86     3498.50    539.36 o 
   7  13   2     2726.85     2296.14    546.21 o 
 -41   1   3     3512.33     4291.69    996.78 o 
 -39   1   3    10639.87    11960.98    803.58 o 
 -37   1   3    22355.74    24386.78   1277.43 o 
 -35   1   3      740.38     1090.06    318.35 o 
 -33   1   3    43095.21    45661.54   2592.04 o 
 -31   1   3    18327.30    20324.46   1052.55 o 
 -29   1   3     4570.93     5921.96    421.74 o 
 -27   1   3    29877.18    31127.85    826.52 o 
 -25   1   3     3014.47     3347.50    219.95 o 
 -23   1   3    27574.64    28979.46   1005.42 o 
 -21   1   3     1496.43     1313.01     77.11 o 
 -19   1   3   111748.60   104018.66   4075.40 o 
 -17   1   3    19325.74    15468.73    725.65 o 
 -15   1   3   135528.33   130021.47   6836.65 o 
 -13   1   3   275852.28   276373.59  17954.56 o 
 -11   1   3       31.51      156.39    133.08 o 
  -9   1   3   167564.50   154605.17   8666.81 o 
  -7   1   3   110618.14   102140.32   2988.44 o 
  -5   1   3    84055.38    77006.16   1610.20 o 
  -3   1   3   100041.39   107720.68   2302.69 o 
  -1   1   3     2914.30     4197.20    154.63 o 
   1   1   3   503194.00   679021.38  29671.60 o 
   3   1   3    18920.91    18243.64    186.34 o 
   5   1   3   164228.67   190961.13   6792.75 o 
   7   1   3   102979.47   101415.81   2522.99 o 
   9   1   3    68972.27    65465.77   1374.66 o 
  11   1   3   400669.94   413693.28  15624.30 o 
  13   1   3    17797.96    17203.62    493.63 o 
  15   1   3   174615.44   169655.16   4753.71 o 
  17   1   3   112503.09   103917.35   4045.02 o 
  19   1   3     5825.41     6730.19    456.28 o 
  21   1   3    55324.84    55942.54   1384.17 o 
  23   1   3     3251.14     3320.68    277.90 o 
  25   1   3    25203.40    27212.07    957.96 o 
  27   1   3     1739.76     1558.28    156.70 o 
  29   1   3    42658.65    42733.20   1099.14 o 
  31   1   3    17807.26    19125.75    565.96 o 
  33   1   3    18271.67    19523.15    640.26 o 
  35   1   3    37262.20    40293.97   1407.31 o 
  37   1   3       22.37      270.73    216.94 o 
  39   1   3    26230.53    28634.84   1232.92 o 
 -40   2   3     7749.36     8796.71    923.48 o 
 -38   2   3     1538.62     2968.18    412.24 o 
 -36   2   3     6722.38     6668.46    664.37 o 
 -34   2   3     4514.46     4919.14    621.99 o 
 -32   2   3    15866.69    16225.08    602.38 o 
 -30   2   3    22796.17    24921.09    943.67 o 
 -28   2   3    10502.75    10163.02    316.90 o 
 -26   2   3    62792.52    59918.91   1635.43 o 
 -24   2   3    20963.50    21712.53   1108.87 o 
 -22   2   3    33098.62    32477.57   1938.34 o 
 -20   2   3   135887.06   131749.91   8153.52 o 
 -18   2   3     2301.20     3171.16    144.68 o 
 -16   2   3    68939.84    68222.68   1586.38 o 
 -14   2   3    23701.35    23571.61    599.07 o 
 -12   2   3    31357.33    30208.32    695.95 o 
 -10   2   3    20430.81    22858.59    546.92 o 
  -8   2   3     9393.36    10621.88    295.36 o 
  -6   2   3   143664.86   140426.05   3811.36 o 
  -4   2   3    54011.06    53332.32   1069.03 o 
  -2   2   3    41123.68    44281.16    781.60 o 
   0   2   3    59687.85    60211.50   1074.09 o 
   2   2   3     6346.14     6727.80    233.12 o 
   4   2   3    70764.95    70771.17   1304.56 o 
   6   2   3    10958.73    12353.94    288.43 o 
   8   2   3    68901.04    71107.34   1231.90 o 
  10   2   3     1189.10     1109.14     72.95 o 
  12   2   3    27844.23    27202.46    471.80 o 
  14   2   3    27999.21    28471.93    615.00 o 
  16   2   3    37195.14    33439.29    991.72 o 
  18   2   3   112695.63   113008.83   3081.33 o 
  20   2   3       42.74      292.08    107.21 o 
  22   2   3   105381.36   101249.05   5076.55 o 
  24   2   3    51280.28    47568.80   2236.50 o 
  26   2   3    18178.00    18059.93   1246.50 o 
  28   2   3    58679.25    60076.33   1850.91 o 
  30   2   3      991.73      904.06    185.66 o 
  32   2   3    21886.91    22570.96    771.46 o 
  34   2   3     2850.20     2600.05    229.00 o 
  36   2   3     6779.71     6831.31    361.32 o 
  38   2   3     4744.17     5895.58    545.51 o 
  40   2   3     5014.25     4346.07    446.73 o 
 -39   3   3      954.77     1376.65    417.18 o 
 -37   3   3      581.86      859.90    339.80 o 
 -35   3   3        0.02      146.43    190.47 o 
 -33   3   3     3938.34     3672.76    213.43 o 
 -31   3   3      167.06      178.83    110.57 o 
 -29   3   3      496.84      355.77    190.36 o 
 -27   3   3     2253.65     2541.32    446.02 o 
 -25   3   3     1854.40     1547.58    157.37 o 
 -23   3   3      476.23      501.49     95.76 o 
 -21   3   3        0.62      -86.73    108.36 o 
 -19   3   3     7956.35     8303.38    467.69 o 
 -17   3   3     2075.21     2338.59    181.62 o 
 -15   3   3     7959.02     6346.62    361.52 o 
 -13   3   3      964.81      961.88    150.65 o 
 -11   3   3       46.70       27.65     99.95 o 
  -9   3   3      423.06      407.50    119.30 o 
  -7   3   3     6814.86     7481.60    255.31 o 
  -5   3   3    16870.81    18301.00    417.60 o 
  -3   3   3     2337.75     2358.38    154.75 o 
  -1   3   3      798.44      868.07    137.91 o 
   1   3   3       98.62      272.07     72.32 o 
   3   3   3     4336.04     4831.83    196.94 o 
   5   3   3    24630.75    27162.61    519.00 o 
   7   3   3    33697.37    35704.26    643.62 o 
   9   3   3     5252.67     5093.93    157.13 o 
  11   3   3    22012.97    22005.41    433.34 o 
  13   3   3     5652.56     6758.14    402.62 o 
  15   3   3      367.90      480.75     78.41 o 
  17   3   3     5633.08     5484.82    177.61 o 
  19   3   3      668.55      511.86    123.25 o 
  21   3   3     1559.59     2245.29    157.25 o 
  23   3   3       10.45      261.46    148.48 o 
  25   3   3      172.39       87.48    138.15 o 
  27   3   3      651.02     1149.22    231.45 o 
  29   3   3     5078.30     4742.14    358.02 o 
  31   3   3      784.16      895.04    201.47 o 
  33   3   3     1538.84     1796.17    221.63 o 
  35   3   3     1571.36     1141.02    227.39 o 
  37   3   3       50.40       46.60    202.66 o 
  39   3   3      858.68      643.71    231.65 o 
 -38   4   3     1792.42     1299.27    630.97 o 
 -36   4   3     6349.97     6860.97    774.30 o 
 -34   4   3     6305.74     5795.55    531.03 o 
 -32   4   3    16071.88    14555.24    947.55 o 
 -30   4   3    31042.73    30294.50   2516.00 o 
 -28   4   3      316.38      161.84    168.85 o 
 -26   4   3   113640.13   109448.11   7524.23 o 
 -24   4   3    14525.97    14150.20    490.72 o 
 -22   4   3    57674.91    57714.57   1996.17 o 
 -20   4   3   110327.20   107286.79   3682.57 o 
 -18   4   3       87.75       58.79    150.72 o 
 -16   4   3    35471.20    33062.69   1063.45 o 
 -14   4   3    37973.94    38124.04   1037.52 o 
 -12   4   3    77976.12    77367.44   2039.87 o 
 -10   4   3     5115.41     5689.81    295.48 o 
  -8   4   3    17832.22    15827.48    422.78 o 
  -6   4   3   143309.89   143107.48   4272.10 o 
  -4   4   3    16962.21    18893.15    476.37 o 
  -2   4   3   266593.44   277524.16  10543.24 o 
   0   4   3   140665.70   150051.70   4421.37 o 
   2   4   3    22251.92    22529.97    471.63 o 
   4   4   3   177204.33   180330.86   5930.64 o 
   6   4   3     2604.82     3020.32    198.39 o 
   8   4   3   124856.21   130442.02   3635.18 o 
  10   4   3    26512.78    27273.85    560.00 o 
  12   4   3    51484.02    49269.45   1064.35 o 
  14   4   3    13224.01    13522.56    483.81 o 
  16   4   3    56312.72    55496.34   1307.97 o 
  18   4   3   116557.16   115566.13   3035.30 o 
  20   4   3      426.72      758.98    138.75 o 
  22   4   3    93429.02    94046.22   2760.19 o 
  24   4   3    40330.34    40043.93   2206.76 o 
  26   4   3    29290.31    29293.64   1336.52 o 
  28   4   3    88514.49    83046.55   2971.80 o 
  30   4   3      183.43     -136.24    162.57 o 
  32   4   3    21452.97    20711.70   1227.54 o 
  34   4   3     2880.69     2885.83    295.99 o 
  36   4   3    10994.77    10149.26    525.85 o 
  38   4   3     6651.65     6043.14    464.02 o 
 -37   5   3     8632.10     8284.41    897.68 o 
 -35   5   3       27.05      122.45    327.69 o 
 -33   5   3    17710.68    17158.27    740.73 o 
 -31   5   3    12010.71    11069.09    713.71 o 
 -29   5   3     1257.68     1221.00    200.35 o 
 -27   5   3    17620.61    17700.86    629.78 o 
 -25   5   3     1662.97     1700.95    196.05 o 
 -23   5   3     8516.89     8900.21    473.76 o 
 -21   5   3       10.51     -140.27    173.59 o 
 -19   5   3    59466.50    60170.66   2273.13 o 
 -17   5   3     6793.32     6280.76    329.64 o 
 -15   5   3    22943.95    22198.41    763.39 o 
 -13   5   3   131089.64   131254.39   4227.15 o 
 -11   5   3       14.72       83.40    118.95 o 
  -9   5   3    34627.88    33799.69    843.22 o 
  -7   5   3    52700.89    54336.95   1504.47 o 
  -5   5   3    31043.56    32619.45    879.83 o 
  -3   5   3    69054.36    68849.52   1717.50 o 
  -1   5   3     1799.68     2665.40    434.90 o 
   1   5   3    45509.29    48825.24   1205.84 o 
   3   5   3      807.55      574.02    114.75 o 
   5   5   3    67435.69    68382.91   1811.60 o 
   7   5   3    37906.98    39594.32   1030.46 o 
   9   5   3   101134.30   103939.80   3041.76 o 
  11   5   3    94873.73    94008.88   2524.44 o 
  13   5   3     3138.01     3664.06    183.85 o 
  15   5   3    64886.29    66263.74   1811.62 o 
  17   5   3    28399.45    26986.92    708.82 o 
  19   5   3    10604.80    10425.82    410.67 o 
  21   5   3    14423.48    13690.67    399.61 o 
  23   5   3      634.27      446.27    135.63 o 
  25   5   3     9722.11     9709.86    402.85 o 
  27   5   3      315.08      236.70    191.22 o 
  29   5   3    22358.60    22753.07   1124.06 o 
  31   5   3     3981.45     3347.23    405.54 o 
  33   5   3     7101.47     5941.38    418.81 o 
  35   5   3    12946.05    12730.98    903.80 o 
  37   5   3      105.61      493.93    197.99 o 
 -36   6   3     1593.41     1797.41    458.28 o 
 -34   6   3      775.45      204.35    291.89 o 
 -32   6   3     1781.79     1126.36    202.54 o 
 -30   6   3     5558.87     5031.47    397.44 o 
 -28   6   3      934.27      557.21    198.52 o 
 -26   6   3     7854.20     8046.57    456.01 o 
 -24   6   3     5799.28     5451.27    461.06 o 
 -22   6   3     9370.15     9088.34    529.62 o 
 -20   6   3    10972.97    10880.04    505.89 o 
 -18   6   3     3504.16     3614.91    333.25 o 
 -16   6   3    19749.98    20079.89    727.15 o 
 -14   6   3     2907.47     3129.39    246.47 o 
 -12   6   3     3413.77     4005.97    240.12 o 
 -10   6   3    10211.93    10509.26    533.59 o 
  -8   6   3     7221.84     7087.70    352.28 o 
  -6   6   3     4110.69     4768.12    422.87 o 
  -4   6   3     1067.96     1343.57    164.92 o 
  -2   6   3    35389.79    35599.54   1054.05 o 
   0   6   3    10235.20    11052.50    429.90 o 
   2   6   3     3998.95     5019.07    269.55 o 
   4   6   3    40482.93    42486.59   1131.78 o 
   6   6   3       96.50      210.15    120.01 o 
   8   6   3     2881.29     2896.74    304.70 o 
  10   6   3     4814.05     5451.11    321.63 o 
  12   6   3    19245.48    19569.79    590.08 o 
  14   6   3     4638.50     5092.45    240.26 o 
  16   6   3     6589.52     6455.36    284.42 o 
  18   6   3    10660.85     9870.92    388.69 o 
  20   6   3       14.27      -45.04    134.31 o 
  22   6   3    17882.13    16975.63    570.02 o 
  24   6   3     5715.39     5557.53    329.99 o 
  26   6   3     8445.70     8252.90    428.22 o 
  28   6   3     7798.02     7294.48    589.81 o 
  30   6   3      248.55      594.25    258.39 o 
  32   6   3     5097.89     4550.44    714.62 o 
  34   6   3      780.09      522.59    244.27 o 
  36   6   3     1472.42     1268.88    341.94 o 
 -35   7   3      804.86      738.33    295.35 o 
 -33   7   3    36167.19    33655.10   2476.22 o 
 -31   7   3    19316.64    19218.67   1075.70 o 
 -29   7   3    11126.00    10966.70    544.45 o 
 -27   7   3    18833.66    18663.23    799.12 o 
 -25   7   3      264.31      217.63    206.92 o 
 -23   7   3    34669.29    34605.12   2119.31 o 
 -21   7   3       75.39      199.75    296.55 o 
 -19   7   3    50226.39    48952.53   1709.56 o 
 -17   7   3    23144.72    22799.97    960.65 o 
 -15   7   3    58543.79    57436.55   2112.78 o 
 -13   7   3    98631.70    98164.18   3439.71 o 
 -11   7   3     3339.05     3174.39    298.96 o 
  -9   7   3   153598.97   150375.17   5572.76 o 
  -7   7   3    29967.29    30732.10    921.63 o 
  -5   7   3    24196.32    25122.32    809.02 o 
  -3   7   3    73801.58    75775.63   2342.97 o 
  -1   7   3     5289.58     5644.81    306.70 o 
   1   7   3    63905.30    67091.59   2146.62 o 
   3   7   3        9.72     -110.05    124.46 o 
   5   7   3   112309.28   112124.38   4026.64 o 
   7   7   3    20852.34    22178.74    707.42 o 
   9   7   3    67204.94    68810.10   2109.73 o 
  11   7   3   173396.05   174057.61   6659.31 o 
  13   7   3      117.19      279.15    229.29 o 
  15   7   3   107941.02   104935.87   3442.78 o 
  17   7   3    35514.55    34615.46   1212.31 o 
  19   7   3    22230.35    21795.69    756.19 o 
  21   7   3    31965.85    31140.11    937.06 o 
  23   7   3     3001.14     3348.57    404.57 o 
  25   7   3    32563.80    32280.78   1108.67 o 
  27   7   3     1256.11     1326.91    210.84 o 
  29   7   3    37186.54    37642.37   1398.75 o 
  31   7   3    19065.61    19217.68   1014.38 o 
  33   7   3    13353.08    12782.65    682.02 o 
 -32   8   3     1295.53      956.26    229.06 o 
 -30   8   3     6150.39     5912.39    475.45 o 
 -28   8   3     1147.80     1300.97    297.77 o 
 -26   8   3    10712.52    10696.10    752.24 o 
 -24   8   3     5657.15     5792.62    514.51 o 
 -22   8   3    11849.61    11806.17    776.98 o 
 -20   8   3    13936.26    13929.89    782.30 o 
 -18   8   3        3.64     -228.14    228.14 o 
 -16   8   3     8723.89     8507.96    523.19 o 
 -14   8   3      297.81      482.11    236.23 o 
 -12   8   3     6075.53     6359.72    382.21 o 
 -10   8   3    12309.65    11373.13    514.91 o 
  -8   8   3    15380.22    14367.39    632.35 o 
  -6   8   3    14843.65    15756.94    718.01 o 
  -4   8   3      219.19      107.95    200.08 o 
  -2   8   3    42064.13    42391.22   1358.30 o 
   0   8   3    14279.59    15565.74    701.64 o 
   2   8   3     8287.96     8789.38    409.25 o 
   4   8   3    23613.83    23962.88    875.23 o 
   6   8   3      366.89      544.29    165.49 o 
   8   8   3     4349.74     5273.27    366.12 o 
  10   8   3     1339.96     1657.27    226.65 o 
  12   8   3    12594.66    12562.47    625.44 o 
  14   8   3     7026.11     6903.49    403.83 o 
  16   8   3    12096.94    12673.55    589.86 o 
  18   8   3    16790.19    16009.75    915.46 o 
  20   8   3      385.38      534.87    171.31 o 
  22   8   3    12977.55    13586.03    785.76 o 
  24   8   3     7498.36     7888.60    455.63 o 
  26   8   3     3810.23     3188.01    393.16 o 
  28   8   3     5308.19     4702.72    355.29 o 
  30   8   3     1342.83      857.49    377.63 o 
  32   8   3     1931.28     2487.37    369.46 o 
 -29   9   3      989.24     1626.90    324.77 o 
 -27   9   3     5286.98     5245.23    735.19 o 
 -25   9   3      679.16      810.01    459.20 o 
 -23   9   3     4318.18     4206.60    436.77 o 
 -21   9   3       27.06      169.43    251.63 o 
 -19   9   3    15588.27    15876.50    888.66 o 
 -17   9   3     2067.52     2678.37    401.57 o 
 -15   9   3    12097.76    11302.44    666.80 o 
 -13   9   3    17426.80    17091.28    834.15 o 
 -11   9   3      150.87       96.80    185.85 o 
  -9   9   3    23032.41    23274.23   1013.98 o 
  -7   9   3     8218.04     8650.94    739.12 o 
  -5   9   3    10747.69    10421.63    644.78 o 
  -3   9   3    22997.33    24017.83    981.63 o 
  -1   9   3      683.32     1130.07    392.56 o 
   1   9   3    16056.02    16424.13    739.76 o 
   3   9   3      745.13      403.58    234.23 o 
   5   9   3    22346.69    23130.64    945.64 o 
   7   9   3     5972.64     6011.15    382.68 o 
   9   9   3    12116.28    13014.79    589.32 o 
  11   9   3    23839.98    23592.22   1014.86 o 
  13   9   3     2940.80     2629.23    333.50 o 
  15   9   3    20616.05    19817.00   1083.16 o 
  17   9   3    16432.29    15775.90    707.09 o 
  19   9   3     3264.19     3354.64    342.73 o 
  21   9   3     9576.86     9257.18    529.87 o 
  23   9   3      925.40      863.96    257.68 o 
  25   9   3     4333.85     4726.24    565.68 o 
  27   9   3       45.50       50.58    222.98 o 
  29   9   3    12307.36    11205.49    644.56 o 
 -26  10   3    26322.18    25770.35   1986.65 o 
 -24  10   3     8844.06     9034.06    757.69 o 
 -22  10   3    10645.06    10792.63    858.85 o 
 -20  10   3    40657.89    37697.23   1857.60 o 
 -18  10   3      117.44      122.61    354.46 o 
 -16  10   3    37098.78    35928.23   1837.22 o 
 -14  10   3     3302.92     3231.91    488.84 o 
 -12  10   3    28673.38    26546.70   1355.20 o 
 -10  10   3     6119.18     6622.58    513.87 o 
  -8  10   3    35569.74    35263.51   1673.85 o 
  -6  10   3    72044.84    70818.05   3157.96 o 
  -4  10   3     2693.99     2604.68    389.69 o 
  -2  10   3   161811.66   163477.84   7835.22 o 
   0  10   3    63634.71    63619.35   2822.11 o 
   2  10   3    24914.05    25585.03   1587.09 o 
   4  10   3    89123.70    93041.31   4296.82 o 
   6  10   3     3269.30     3107.97    388.92 o 
   8  10   3    37310.52    35898.71   1642.96 o 
  10  10   3     3216.21     3622.55    347.96 o 
  12  10   3    10555.15    11254.67    704.13 o 
  14  10   3     8715.87     8467.16    527.64 o 
  16  10   3    16179.92    16192.12    865.81 o 
  18  10   3    35128.04    34307.95   1555.93 o 
  20  10   3      103.51      148.84    294.23 o 
  22  10   3    45710.84    42669.52   1766.94 o 
  24  10   3    11746.26    11784.00    685.12 o 
  26  10   3     9659.05     8755.17    672.72 o 
 -23  11   3      535.08      562.49    404.24 o 
 -21  11   3       90.07     -334.88    366.25 o 
 -19  11   3     3400.73     3058.07    524.19 o 
 -17  11   3     1903.19     2159.58    424.34 o 
 -15  11   3     1960.68     2477.33    491.21 o 
 -13  11   3    10289.10     9589.98    692.49 o 
 -11  11   3       95.59       89.48    255.58 o 
  -9  11   3     4052.06     4840.43    475.38 o 
  -7  11   3     4558.18     4569.29    550.23 o 
  -5  11   3     1184.73     1193.90    419.13 o 
  -3  11   3     1800.62     1975.45    455.77 o 
  -1  11   3       13.10     -185.41    373.68 o 
   1  11   3     1998.84     2110.75    404.66 o 
   3  11   3     1406.87     1546.07    360.29 o 
   5  11   3     8053.57     9278.65    665.33 o 
   7  11   3     2486.90     2399.07    376.46 o 
   9  11   3     7078.40     7764.45    794.40 o 
  11  11   3     3750.82     3848.75    513.21 o 
  13  11   3      275.92        1.43    211.37 o 
  15  11   3     2645.82     2523.24    409.83 o 
  17  11   3      753.57      549.41    312.28 o 
  19  11   3      403.51      407.48    259.58 o 
  21  11   3     1943.78     2137.07    497.94 o 
 -16  12   3    14590.96    13432.99   1021.55 o 
 -14  12   3     3768.59     3658.93    499.29 o 
 -12  12   3     8868.63     8287.52    830.85 o 
 -10  12   3    10651.47    10877.59    941.34 o 
  -8  12   3     7983.24     8354.80    736.20 o 
  -6  12   3    13579.04    14237.59   1087.06 o 
  -4  12   3      152.79      327.88    376.35 o 
  -2  12   3    40668.39    41278.82   2316.75 o 
   0  12   3    11589.29    12173.89    825.45 o 
   2  12   3     4391.82     4660.63    501.36 o 
   4  12   3    26044.14    25718.29   1357.84 o 
   6  12   3        4.23     -208.92    283.29 o 
   8  12   3    12874.71    13155.39    976.77 o 
  10  12   3     2159.91     2330.62    467.75 o 
  12  12   3    14447.56    13684.04    947.87 o 
  14  12   3     1955.04     1633.56    409.08 o 
  16  12   3    11340.27    11216.79    865.86 o 
  -7  13   3    10390.89    10557.76    914.29 o 
  -5  13   3     6245.94     6496.65    881.06 o 
  -3  13   3    13754.41    14108.42   1555.93 o 
  -1  13   3     2222.71     1957.34    440.16 o 
   1  13   3    11556.72    11710.45    883.83 o 
   3  13   3       24.73     -352.11    352.11 o 
   5  13   3    30449.09    30230.68   1676.48 o 
 -40   0   4    22681.48    24668.07   2111.74 o 
 -38   0   4      493.91      134.73    354.64 o 
 -36   0   4     9213.47    10781.19   1048.94 o 
 -34   0   4     9663.08    11763.56   1016.18 o 
 -32   0   4    46400.34    53082.84   3049.39 o 
 -30   0   4    11799.71    14026.99   2142.39 o 
 -28   0   4    11688.03    11944.69   2074.80 o 
 -26   0   4   127340.39   134105.95  12406.75 o 
 -24   0   4     4043.44     3704.00    388.50 o 
 -22   0   4    71000.59    69127.49   3851.34 o 
 -20   0   4   166568.27   157115.91   8380.63 o 
 -18   0   4    39430.32    38392.82   1453.55 o 
 -16   0   4    64637.66    59581.63   3039.79 o 
 -14   0   4       30.84     -206.98    209.26 o 
 -12   0   4   300130.16   237147.52  18634.93 o 
 -10   0   4    53479.25    42416.30   2452.41 o 
  -8   0   4   127102.16   126749.06  16347.42 o 
  -6   0   4   162403.28   138773.30   5469.57 o 
  -4   0   4   224793.55   203501.00  21305.24 o 
  -2   0   4   602540.63   669227.50  94149.61 o 
   0   0   4   140127.41   126889.98   8820.40 o 
   2   0   4   245541.45   331951.25  14948.42 o 
   4   0   4    63175.09    65845.77   3934.26 o 
   6   0   4    22043.94    15568.63   1853.54 o 
   8   0   4   230078.77   210640.84  17296.53 o 
  10   0   4     2234.95     3318.38    260.47 o 
  12   0   4    12814.75    12543.32    365.10 o 
  14   0   4    26350.26    26405.11    644.96 o 
  16   0   4    79975.96    70047.70   2172.90 o 
  18   0   4    29194.73    28077.24    821.07 o 
  20   0   4    10478.68    10104.86    337.69 o 
  22   0   4   164103.52   160319.05   5609.26 o 
  24   0   4     1035.70     1401.32    141.34 o 
  26   0   4    51165.16    54008.21   2040.84 o 
  28   0   4    63470.78    67725.67   3274.59 o 
  30   0   4     6287.96     6320.72    385.42 o 
  32   0   4    21635.53    23040.57   1156.89 o 
  34   0   4     2077.35     2220.62    434.93 o 
  36   0   4    41154.48    43114.34   2560.61 o 
  38   0   4      501.28      146.76    314.33 o 
  40   0   4    12814.11    13461.68   1110.33 o 
 -41   1   4      608.90      952.05    422.57 o 
 -39   1   4     7272.23     8123.55    780.71 o 
 -37   1   4     1346.23     1085.40    308.34 o 
 -35   1   4      105.44       58.46    236.92 o 
 -33   1   4    21559.09    23634.79   1158.19 o 
 -31   1   4      891.66      880.31    270.07 o 
 -29   1   4      361.37      593.05    216.86 o 
 -27   1   4    11854.59    12415.68    732.47 o 
 -25   1   4     1091.30     1255.72    220.09 o 
 -23   1   4     2649.43     2279.95    297.23 o 
 -21   1   4       88.79      118.70     98.03 o 
 -19   1   4    58176.95    57017.25   3156.57 o 
 -17   1   4     7716.43     7914.09    518.27 o 
 -15   1   4     5996.40     5111.83    718.62 o 
 -13   1   4   155557.31   132726.44  10726.85 o 
 -11   1   4    24477.76    24342.03    738.47 o 
  -9   1   4    39396.17    39206.35   1745.51 o 
  -7   1   4     4847.51     5743.17    159.91 o 
  -5   1   4    10908.17    10927.80    461.97 o 
  -3   1   4     2730.15     2589.79     93.51 o 
  -1   1   4      467.84      685.77     67.79 o 
   1   1   4    73899.70    79094.19   1091.54 o 
   3   1   4    28584.94    28892.63    525.32 o 
   5   1   4    12083.96    13048.51    287.00 o 
   7   1   4     8056.05     6922.86    236.04 o 
   9   1   4    69177.78    65293.25   1485.65 o 
  11   1   4    44937.00    45932.32   1283.53 o 
  13   1   4     2943.55     3065.48     97.88 o 
  15   1   4    90967.44    86790.51   2248.32 o 
  17   1   4      861.21      888.63     96.10 o 
  19   1   4     4826.34     5332.85    201.93 o 
  21   1   4    15688.08    15458.93    446.86 o 
  23   1   4    10698.60    10512.62    385.83 o 
  25   1   4     1091.09     1228.01    151.82 o 
  27   1   4      350.37      540.48    116.99 o 
  29   1   4    25320.09    25805.22    706.09 o 
  31   1   4      111.81      -78.37    130.58 o 
  33   1   4     1395.15     1192.40    171.64 o 
  35   1   4    13544.05    15696.61    665.54 o 
  37   1   4     3027.22     2237.11    328.14 o 
  39   1   4     3324.52     3255.22    357.14 o 
 -40   2   4     2756.67     2465.91    539.43 o 
 -38   2   4      526.19      829.16    315.06 o 
 -36   2   4    12211.78    14161.94   1176.39 o 
 -34   2   4     1513.47     2069.92    341.32 o 
 -32   2   4     4282.11     4538.74    306.74 o 
 -30   2   4    24000.63    25236.49    923.25 o 
 -28   2   4    16496.06    17229.36    969.28 o 
 -26   2   4    37655.74    36301.35   1527.36 o 
 -24   2   4     3917.39     3821.01    117.40 o 
 -22   2   4   105301.59   102332.51   4910.43 o 
 -20   2   4    22189.20    22598.20   1071.53 o 
 -18   2   4      115.22      305.68     82.87 o 
 -16   2   4    76038.26    79338.88   2821.28 o 
 -14   2   4     3117.31     3320.48    243.10 o 
 -12   2   4     6939.12     7552.87    273.64 o 
 -10   2   4    31393.47    32669.44    926.26 o 
  -8   2   4    11068.83     8763.13    321.21 o 
  -6   2   4    82975.24    82455.45   1851.84 o 
  -4   2   4     9948.04     9808.80    241.65 o 
  -2   2   4    79591.96    79620.48   1654.99 o 
   0   2   4      443.50      614.79     76.34 o 
   2   2   4    28892.63    29365.39    474.31 o 
   4   2   4    23608.59    21964.76    376.80 o 
   6   2   4    52536.18    54792.62    877.52 o 
   8   2   4    22381.80    24071.04    602.16 o 
  10   2   4      720.06      496.71     70.63 o 
  12   2   4    25557.60    23788.96    396.49 o 
  14   2   4      359.83      629.27     89.97 o 
  16   2   4    28512.44    28777.87    650.34 o 
  18   2   4    54885.75    52729.38   1436.74 o 
  20   2   4    14395.20    13792.15    396.39 o 
  22   2   4    27746.17    27370.17    942.30 o 
  24   2   4    12594.57    13216.34    545.71 o 
  26   2   4    41580.43    41990.41   1333.59 o 
  28   2   4    12176.05    12851.93    519.56 o 
  30   2   4      869.15     1127.94    178.69 o 
  32   2   4    23898.88    24646.27    825.57 o 
  34   2   4      989.76     1117.25    168.34 o 
  36   2   4     2548.99     2630.74    230.89 o 
  38   2   4     3224.96     2973.45    298.47 o 
  40   2   4     8744.95     8708.33   1753.58 o 
 -39   3   4    14778.67    16540.08   1158.57 o 
 -37   3   4    22441.67    24562.17   1579.02 o 
 -35   3   4    16344.26    18166.96   1023.75 o 
 -33   3   4    41664.20    42269.71   1514.69 o 
 -31   3   4    22529.58    22480.04    887.47 o 
 -29   3   4    46774.14    43210.90   2520.02 o 
 -27   3   4    10038.07     9568.25    471.99 o 
 -25   3   4     3761.63     3885.00    408.11 o 
 -23   3   4    42588.44    42295.75   1744.65 o 
 -21   3   4    18535.13    17347.02   1195.06 o 
 -19   3   4    52722.29    47329.34   1694.07 o 
 -17   3   4    15281.74    14708.21    505.48 o 
 -15   3   4   204339.75   196312.84   7931.20 o 
 -13   3   4    72938.12    72601.36   1895.43 o 
 -11   3   4      228.78      278.54    113.97 o 
  -9   3   4   306150.88   313612.44  13214.32 o 
  -7   3   4     4293.17     4315.07    176.23 o 
  -5   3   4    84100.61    90312.97   2212.43 o 
  -3   3   4    92153.72    93983.48   2201.50 o 
  -1   3   4    76791.65    80477.42   1985.25 o 
   1   3   4    38228.61    42426.05    864.67 o 
   3   3   4     3601.50     3885.48    163.04 o 
   5   3   4   350926.91   365764.81  15098.29 o 
   7   3   4     1578.49     2268.49    109.20 o 
   9   3   4   163895.06   168499.64   4516.77 o 
  11   3   4   197499.56   193736.91   5466.69 o 
  13   3   4    22753.43    23463.17    394.46 o 
  15   3   4   139585.75   142923.02   3556.01 o 
  17   3   4    46208.11    45520.27   1092.19 o 
  19   3   4    68046.09    69474.49   1842.16 o 
  21   3   4    14375.22    15184.70    510.34 o 
  23   3   4     7987.50     8236.04    500.52 o 
  25   3   4    53558.59    53008.40   1808.71 o 
  27   3   4    20465.85    20776.58   1245.52 o 
  29   3   4    58181.44    55220.80   2104.16 o 
  31   3   4    16697.89    16162.14    857.60 o 
  33   3   4    51424.94    53057.41   2422.60 o 
  35   3   4    17452.38    19157.80    772.21 o 
  37   3   4       85.10      -10.12    145.35 o 
  39   3   4    29912.16    31391.83   1248.42 o 
 -38   4   4      466.40      -15.03    256.81 o 
 -36   4   4     3956.34     4504.00    671.48 o 
 -34   4   4      340.45       -1.94    306.95 o 
 -32   4   4      139.43       20.19    191.85 o 
 -30   4   4     6702.65     6914.41    483.56 o 
 -28   4   4     4789.52     4734.33    437.01 o 
 -26   4   4     1219.53     1300.70    155.06 o 
 -24   4   4      356.67      310.50    105.74 o 
 -22   4   4    18522.41    17480.80    845.13 o 
 -20   4   4      656.09      918.23    194.44 o 
 -18   4   4    11056.24    11121.06    507.51 o 
 -16   4   4    37315.31    36138.34   1018.43 o 
 -14   4   4    24067.84    23562.14    644.48 o 
 -12   4   4     6704.69     6177.59    367.65 o 
 -10   4   4     4298.58     4164.73    385.13 o 
  -8   4   4    42359.48    40605.77   1052.80 o 
  -6   4   4      508.26      741.68    115.60 o 
  -4   4   4       28.59       35.95     84.71 o 
  -2   4   4   120347.21   126612.50   3562.20 o 
   0   4   4     2477.53     2761.31    230.19 o 
   2   4   4      492.33      655.79    103.86 o 
   4   4   4    44900.11    45617.38    979.56 o 
   6   4   4     9606.29     9663.34    357.19 o 
   8   4   4      581.76      565.32     81.83 o 
  10   4   4     1004.54      900.83     97.91 o 
  12   4   4    22529.92    22011.67    582.49 o 
  14   4   4    10368.08    10662.95    276.84 o 
  16   4   4       33.39      109.89     97.26 o 
  18   4   4    27615.93    26507.56    914.93 o 
  20   4   4     3419.87     3278.14    264.24 o 
  22   4   4     5281.51     5903.86    300.14 o 
  24   4   4     7628.14     7615.92    329.83 o 
  26   4   4     7201.08     7043.74    380.42 o 
  28   4   4      165.32      522.19    195.80 o 
  30   4   4     1136.40     1282.25    189.07 o 
  32   4   4     5070.88     5817.98    577.06 o 
  34   4   4     1835.59     1219.08    268.56 o 
  36   4   4      152.26      169.05    183.85 o 
  38   4   4     1006.38      689.89    277.06 o 
 -37   5   4     6609.94     5280.66    889.28 o 
 -35   5   4      215.14      442.32    444.79 o 
 -33   5   4    34021.09    29677.04   2127.99 o 
 -31   5   4      813.75      599.43    203.67 o 
 -29   5   4     6123.37     6139.72    477.31 o 
 -27   5   4     5814.42     6163.95    324.84 o 
 -25   5   4    20661.00    20892.05    823.43 o 
 -23   5   4     5355.56     5041.68    344.85 o 
 -21   5   4     1850.13     2531.44    270.07 o 
 -19   5   4    81174.35    79594.02   3277.81 o 
 -17   5   4     3692.35     4047.10    253.97 o 
 -15   5   4    43837.36    42010.71   1275.07 o 
 -13   5   4   155067.73   149268.19   5396.59 o 
 -11   5   4    40675.71    38580.28   1139.17 o 
  -9   5   4    45332.24    45481.58   1213.19 o 
  -7   5   4    10078.01     8945.16    292.82 o 
  -5   5   4    66008.11    66529.19   1841.53 o 
  -3   5   4    10119.80    12351.03    478.19 o 
  -1   5   4     4067.98     4936.20    302.97 o 
   1   5   4    55550.18    54662.57   1284.40 o 
   3   5   4    25535.62    24997.02    655.04 o 
   5   5   4    46338.75    48138.47   1144.33 o 
   7   5   4    20683.84    20172.61    467.84 o 
   9   5   4   229667.70   235995.78   8868.33 o 
  11   5   4    80054.91    80795.38   2131.54 o 
  13   5   4     2503.62     3357.52    180.80 o 
  15   5   4   134069.81   131082.61   3836.95 o 
  17   5   4     5505.87     5824.09    264.13 o 
  19   5   4     2047.42     2329.20    187.12 o 
  21   5   4    31119.33    31552.75    952.96 o 
  23   5   4     5715.43     5983.35    380.71 o 
  25   5   4     6703.41     7490.57    370.50 o 
  27   5   4      152.93      222.38    147.07 o 
  29   5   4    37083.15    35946.97   1642.50 o 
  31   5   4       54.76      134.31    184.74 o 
  33   5   4     9723.91    10043.97    691.96 o 
  35   5   4    20859.96    20048.37   1063.27 o 
  37   5   4     3687.18     3866.25    531.15 o 
 -36   6   4     7671.28     5964.81    789.17 o 
 -34   6   4     3516.01     2630.09    346.90 o 
 -32   6   4    21913.86    18928.58   1374.39 o 
 -30   6   4     9766.28     9915.08    482.16 o 
 -28   6   4     3377.25     3183.37    236.03 o 
 -26   6   4    71563.83    66413.57   3270.92 o 
 -24   6   4     2277.58     2049.47    296.36 o 
 -22   6   4    57895.26    57167.05   2194.25 o 
 -20   6   4    47622.86    46499.70   1669.87 o 
 -18   6   4    11048.89    11055.23    475.73 o 
 -16   6   4    28159.13    28764.58    937.39 o 
 -14   6   4     3326.78     2967.25    250.09 o 
 -12   6   4    56112.37    54147.68   1557.24 o 
 -10   6   4       98.46      168.51    136.51 o 
  -8   6   4    77768.88    78361.81   2252.14 o 
  -6   6   4    77415.04    77365.78   2278.30 o 
  -4   6   4    94197.50    93413.26   2687.75 o 
  -2   6   4   262493.31   276940.59  12007.68 o 
   0   6   4    73805.59    73392.45   1964.94 o 
   2   6   4   125840.22   125406.71   3839.27 o 
   4   6   4    84637.41    89634.20   2601.52 o 
   6   6   4      125.16      200.80    221.54 o 
   8   6   4    84608.55    84670.30   2318.64 o 
  10   6   4       95.88      109.11    115.01 o 
  12   6   4    35483.81    36219.48   1050.79 o 
  14   6   4     5307.62     5405.13    238.67 o 
  16   6   4   104376.36   101598.46   2923.29 o 
  18   6   4    33181.00    31098.76    973.73 o 
  20   6   4     6651.45     6208.62    316.60 o 
  22   6   4    89535.18    88869.65   2922.37 o 
  24   6   4     3647.80     3257.59    246.26 o 
  26   6   4    23706.99    23562.03    962.92 o 
  28   6   4    39552.71    39346.11   1955.40 o 
  30   6   4     2552.44     2376.52    380.55 o 
  32   6   4     9047.99     8483.75    488.14 o 
  34   6   4     1061.76     1016.85    275.80 o 
 -35   7   4      144.70       47.64    318.61 o 
 -33   7   4      774.87      385.26    277.19 o 
 -31   7   4      103.30      381.10    220.23 o 
 -29   7   4       79.33      180.36    178.37 o 
 -27   7   4     1542.49     1371.66    298.21 o 
 -25   7   4      147.45      269.75    245.75 o 
 -23   7   4        7.75       26.18    196.03 o 
 -21   7   4      583.06      697.95    305.80 o 
 -19   7   4      125.11      133.39    180.41 o 
 -17   7   4      730.82      722.91    216.18 o 
 -15   7   4      171.74      197.93    205.92 o 
 -13   7   4     3257.37     3479.73    269.32 o 
 -11   7   4      950.05     1255.12    267.07 o 
  -9   7   4      643.23      743.77    169.15 o 
  -7   7   4     5981.88     5790.39    326.42 o 
  -5   7   4     1782.15     1848.70    207.77 o 
  -3   7   4      434.44      447.32    159.50 o 
  -1   7   4     1931.17     1655.76    190.35 o 
   1   7   4     5363.28     5640.46    302.80 o 
   3   7   4      141.04      353.67    152.49 o 
   5   7   4      135.65       90.62    138.48 o 
   7   7   4     6569.97     6642.52    312.79 o 
   9   7   4     2343.51     2139.20    191.13 o 
  11   7   4       48.62      430.00    163.78 o 
  13   7   4      634.27      948.30    155.29 o 
  15   7   4     2912.15     3378.50    241.47 o 
  17   7   4     5380.44     4924.84    307.78 o 
  19   7   4      145.95      269.84    164.64 o 
  21   7   4      829.27      761.13    197.85 o 
  23   7   4     1993.54     1829.60    223.58 o 
  25   7   4       40.38      215.59    147.55 o 
  27   7   4      124.87      252.53    162.01 o 
  29   7   4     1128.41     1277.66    305.59 o 
  31   7   4      436.00      492.89    246.40 o 
  33   7   4       35.56      177.42    231.72 o 
 -32   8   4    10054.21     9377.60   1501.96 o 
 -30   8   4    13804.83    13430.98    624.04 o 
 -28   8   4     8130.77     8068.23    766.44 o 
 -26   8   4    32828.25    31244.06   1676.00 o 
 -24   8   4     3479.06     3899.35    557.70 o 
 -22   8   4    43507.93    41089.65   1815.13 o 
 -20   8   4    37476.80    38850.56   1804.82 o 
 -18   8   4     3084.94     2777.91    312.34 o 
 -16   8   4    65283.27    64442.88   2471.61 o 
 -14   8   4       97.38      213.19    179.22 o 
 -12   8   4    18914.01    19601.77    895.34 o 
 -10   8   4    11431.74    11289.15    606.04 o 
  -8   8   4    37679.23    36634.38   1303.91 o 
  -6   8   4    30421.38    30770.01   1100.20 o 
  -4   8   4    16186.35    16288.99    661.17 o 
  -2   8   4   133164.36   134168.50   5050.23 o 
   0   8   4     5461.31     7688.26    962.13 o 
   2   8   4    43937.48    43520.30   1556.53 o 
   4   8   4    69576.07    71625.52   2389.63 o 
   6   8   4    16119.16    16704.53    603.97 o 
   8   8   4    19010.79    18316.65    752.40 o 
  10   8   4      937.17     1354.27    246.46 o 
  12   8   4    48299.50    47365.29   1684.47 o 
  14   8   4      486.50      445.62    186.72 o 
  16   8   4    38293.18    36829.35   1314.53 o 
  18   8   4    72019.22    68512.73   2638.89 o 
  20   8   4    12862.24    13587.09    562.02 o 
  22   8   4    56306.87    54275.20   1812.24 o 
  24   8   4     8468.02     8578.21    533.32 o 
  26   8   4    25062.29    24463.24    905.59 o 
  28   8   4    19479.05    19708.04    804.92 o 
  30   8   4       62.18      172.92    174.35 o 
  32   8   4    13889.80    13542.06   1177.54 o 
 -29   9   4     9716.77    10668.38    877.63 o 
 -27   9   4     5009.43     5015.80    548.20 o 
 -25   9   4     1465.46     1417.45    395.93 o 
 -23   9   4    10122.43    10632.11    936.06 o 
 -21   9   4     3460.28     4295.38    437.56 o 
 -19   9   4    23855.92    23926.00   1210.41 o 
 -17   9   4     3692.96     3665.97    378.99 o 
 -15   9   4    58427.78    56842.86   2506.29 o 
 -13   9   4    26784.57    25646.64   1144.42 o 
 -11   9   4     3190.91     2606.56    324.79 o 
  -9   9   4    86378.55    86356.33   3375.11 o 
  -7   9   4     5139.13     4979.73    557.09 o 
  -5   9   4    17348.09    17027.06    780.53 o 
  -3   9   4    34010.93    35982.80   1488.13 o 
  -1   9   4    15252.14    15778.09    784.91 o 
   1   9   4    20174.28    20807.79    804.27 o 
   3   9   4     2592.42     2817.63    391.45 o 
   5   9   4    78064.10    79043.85   2930.33 o 
   7   9   4      663.23      498.55    191.51 o 
   9   9   4    35679.42    33738.71   1267.36 o 
  11   9   4    71381.82    70397.88   2625.46 o 
  13   9   4     6010.37     7112.70    417.07 o 
  15   9   4    26177.03    24039.43   1075.95 o 
  17   9   4     9019.70     9080.93    544.84 o 
  19   9   4    19894.99    18508.65    833.15 o 
  21   9   4     3388.42     3718.30    340.94 o 
  23   9   4     6301.80     6214.16    439.75 o 
  25   9   4    11604.96    11300.67    587.12 o 
  27   9   4     5900.65     6426.42    482.10 o 
  29   9   4    19152.28    18578.20    864.46 o 
 -26  10   4      807.33     1152.14    476.92 o 
 -24  10   4       10.70       32.41    282.90 o 
 -22  10   4      158.34      209.88    329.42 o 
 -20  10   4      762.16     1479.58    365.36 o 
 -18  10   4      828.70     1115.48    330.92 o 
 -16  10   4       72.47      188.16    249.81 o 
 -14  10   4       35.84      375.74    239.13 o 
 -12  10   4     3481.08     4349.41    452.45 o 
 -10  10   4        0.65      214.68    235.23 o 
  -8  10   4       83.55      574.38    258.90 o 
  -6  10   4     3020.57     3230.31    391.50 o 
  -4  10   4     4751.89     4887.02    449.12 o 
  -2  10   4     1170.37     1198.85    268.40 o 
   0  10   4     2916.09     3390.89    345.62 o 
   2  10   4     4497.47     5075.81    407.40 o 
   4  10   4      921.70      516.85    337.69 o 
   6  10   4      709.33     1136.03    277.80 o 
   8  10   4     3638.29     3932.36    421.01 o 
  10  10   4      114.76     -304.79    304.79 o 
  12  10   4      173.95      285.01    422.84 o 
  14  10   4     2326.36     2316.35    298.67 o 
  16  10   4     2367.81     2383.58    310.60 o 
  18  10   4       12.88     -284.50    284.50 o 
  20  10   4       64.16      374.08    415.11 o 
  22  10   4     1578.86     1253.60    343.38 o 
  24  10   4        2.55      -61.69    198.80 o 
  26  10   4      246.36      454.96    431.93 o 
 -21  11   4     1965.16     1678.05    428.50 o 
 -19  11   4    32814.05    33378.55   1999.65 o 
 -17  11   4      639.25      434.80    342.84 o 
 -15  11   4    35960.69    32565.59   1720.97 o 
 -13  11   4    42208.27    41021.31   2070.92 o 
 -11  11   4     8032.60     9631.97   1310.66 o 
  -9  11   4    44582.61    44271.01   2106.78 o 
  -7  11   4     6868.00     8547.29    618.51 o 
  -5  11   4    31034.83    31092.86   1568.18 o 
  -3  11   4    13336.09    13518.04    844.18 o 
  -1  11   4     4977.40     5703.37    535.06 o 
   1  11   4    21588.38    21985.71   1294.13 o 
   3  11   4    10205.50    11088.16   1333.94 o 
   5  11   4    33335.64    33464.57   1493.27 o 
   7  11   4     2761.03     3365.40    418.95 o 
   9  11   4    55098.05    56992.39   2758.12 o 
  11  11   4    35029.13    33445.56   1511.89 o 
  13  11   4     2127.47     2060.71    411.61 o 
  15  11   4    48211.50    48183.91   2599.50 o 
  17  11   4     4351.80     4472.08    481.29 o 
  19  11   4     9359.53     8951.05    714.24 o 
  21  11   4     9424.44    10035.03    731.58 o 
 -16  12   4    10235.56     9760.05    904.32 o 
 -14  12   4      941.02     1610.64    434.86 o 
 -12  12   4    13425.67    15176.63   1187.72 o 
 -10  12   4      965.92      898.44    361.86 o 
  -8  12   4     8853.48     8735.84    767.02 o 
  -6  12   4    10436.09    10639.76    768.99 o 
  -4  12   4     7657.56     8806.77    691.98 o 
  -2  12   4    24916.10    23570.68   1280.56 o 
   0  12   4     4489.74     4810.67    561.56 o 
   2  12   4    14889.81    16766.39   1199.27 o 
   4  12   4    10284.90    10006.58    837.16 o 
   6  12   4     1044.16      651.57    343.32 o 
   8  12   4    11352.02    12489.14    900.66 o 
  10  12   4     1506.87     1351.49    422.95 o 
  12  12   4     9669.30     9635.22    848.44 o 
  14  12   4     1761.97     1511.34    399.63 o 
  16  12   4    16308.22    18056.72   1143.28 o 
  -5  13   4     2148.13     1752.76    411.98 o 
  -3  13   4     2115.98     1978.56    452.23 o 
  -1  13   4     1009.63     1153.29    404.20 o 
   1  13   4     1380.28     1396.20    381.88 o 
   3  13   4        7.20      155.34    344.28 o 
   5  13   4     3599.35     4829.60    821.62 o 
 -41   1   5      301.13      236.01    362.89 o 
 -39   1   5    18877.60    21875.28   1276.55 o 
 -37   1   5     8658.14    10995.68    818.99 o 
 -35   1   5    12683.55    14125.49    907.96 o 
 -33   1   5    28729.80    30233.13   1779.19 o 
 -31   1   5       28.20     -226.66    226.66 o 
 -29   1   5    24717.04    26159.25   1301.52 o 
 -27   1   5     3913.15     4167.20    367.54 o 
 -25   1   5    27756.18    27608.04   1702.81 o 
 -23   1   5    21781.92    22413.63    833.92 o 
 -21   1   5    35831.99    36466.00   2192.85 o 
 -19   1   5    90552.74    82110.69   6328.85 o 
 -17   1   5    11660.96     9536.59   1417.00 o 
 -15   1   5   199989.00   162930.17  11307.02 o 
 -13   1   5    71781.80    60403.07   2099.33 o 
 -11   1   5    75018.99    72426.77   3089.91 o 
  -9   1   5   159439.86   146019.23   9327.24 o 
  -7   1   5     3706.00     2861.78    107.49 o 
  -5   1   5   158731.69   150346.98   7167.68 o 
  -3   1   5    31071.35    34139.51   1021.78 o 
  -1   1   5    65255.05    69503.21   1119.69 o 
   1   1   5     4641.49     4219.51    102.49 o 
   3   1   5   177972.31   170953.52   4698.73 o 
   5   1   5    49586.33    49393.58   2916.23 o 
   7   1   5    32055.46    33633.72    876.12 o 
   9   1   5   411333.13   418346.13  13167.16 o 
  11   1   5   109950.18   102499.96   2582.97 o 
  13   1   5    55263.66    51829.41   1153.58 o 
  15   1   5   208067.92   208584.63   5200.74 o 
  17   1   5    12190.06    11506.19    464.53 o 
  19   1   5    54887.35    52257.36   1806.09 o 
  21   1   5     8059.44     8298.11    372.49 o 
  23   1   5    29625.10    29745.62    870.26 o 
  25   1   5     4981.25     5746.18    293.46 o 
  27   1   5    24499.85    24170.38   1086.11 o 
  29   1   5    56282.95    55780.67   1356.19 o 
  31   1   5        9.94      240.54    140.20 o 
  33   1   5    35742.76    38379.97   1450.14 o 
  35   1   5    18789.78    20099.50    973.06 o 
  37   1   5     7672.95     8176.29    804.73 o 
  39   1   5    17942.38    19020.55    984.34 o 
 -40   2   5     4438.28     4252.56    539.87 o 
 -38   2   5      328.99      435.94    351.70 o 
 -36   2   5    12953.31    14693.30   1175.87 o 
 -34   2   5       69.04      256.43    251.44 o 
 -32   2   5    26349.80    28882.87   1734.88 o 
 -30   2   5    10615.68    11013.03    419.03 o 
 -28   2   5    23402.59    24598.66    815.34 o 
 -26   2   5    44545.64    44740.76   1640.20 o 
 -24   2   5     2150.25     1685.22    300.92 o 
 -22   2   5   110434.38   106676.96   5039.91 o 
 -20   2   5    53095.98    54215.27   3513.92 o 
 -18   2   5    26861.71    27226.08   1222.03 o 
 -16   2   5   123337.14   120143.96   5457.48 o 
 -14   2   5     4692.85     4558.60    279.95 o 
 -12   2   5    75919.34    73820.20   2144.37 o 
 -10   2   5     2971.64     2740.34    415.83 o 
  -8   2   5   134850.02   134889.86   3858.18 o 
  -6   2   5     1805.00     1535.84    120.00 o 
  -4   2   5    82908.45    81854.81   1979.85 o 
  -2   2   5   134288.13   135619.06   3197.16 o 
   0   2   5     8945.46     9369.44    239.91 o 
   2   2   5   143790.39   146184.88   3237.16 o 
   4   2   5    34861.25    34505.20    489.00 o 
   6   2   5    56503.66    63560.79   1197.37 o 
   8   2   5    53445.47    54048.77    837.46 o 
  10   2   5    30720.32    32456.34    448.40 o 
  12   2   5    45816.21    46756.32    858.06 o 
  14   2   5     3079.88     3792.57    136.67 o 
  16   2   5   147162.17   148448.94   4316.01 o 
  18   2   5    32341.54    33078.36   1068.75 o 
  20   2   5    35342.20    34613.17    750.50 o 
  22   2   5    91030.29    88332.22   3239.84 o 
  24   2   5     1610.96     1535.31    163.96 o 
  26   2   5    46107.82    45700.64   2240.94 o 
  28   2   5    21104.85    20909.10    876.50 o 
  30   2   5     4839.82     4963.96    289.31 o 
  32   2   5     6944.83     6439.95    470.00 o 
  34   2   5     1530.19     1318.97    187.06 o 
  36   2   5    10309.72    10744.05    441.91 o 
  38   2   5        9.47     -104.62    213.35 o 
 -39   3   5     2181.70     1889.82    554.95 o 
 -37   3   5      121.91      438.99    367.63 o 
 -35   3   5      776.66     1123.60    327.40 o 
 -33   3   5     2706.67     2406.13    395.74 o 
 -31   3   5      124.83      146.36    194.82 o 
 -29   3   5      698.79      826.22    231.80 o 
 -27   3   5      200.31      240.85    147.62 o 
 -25   3   5     8685.74     7248.07    240.74 o 
 -23   3   5      205.43      209.59    142.07 o 
 -21   3   5      282.67      238.99     95.23 o 
 -19   3   5     4909.26     5477.77    425.77 o 
 -17   3   5       62.57      140.29    126.81 o 
 -15   3   5     2697.18     3016.44    218.19 o 
 -13   3   5     4537.14     5133.82    290.35 o 
 -11   3   5     2203.37     2179.39    163.33 o 
  -9   3   5     8126.03     8213.85    277.19 o 
  -7   3   5     1081.16     1074.93    119.62 o 
  -5   3   5    27142.96    30221.53    658.14 o 
  -3   3   5       42.30      100.01     72.44 o 
  -1   3   5      527.62      537.62     76.38 o 
   1   3   5      749.28     1090.19     89.23 o 
   3   3   5    25998.50    26286.72    509.15 o 
   5   3   5      683.53      685.90     64.68 o 
   7   3   5     8217.76     8976.93    190.06 o 
   9   3   5    28188.49    29682.58    624.68 o 
  11   3   5     2794.43     2476.83    169.46 o 
  13   3   5    17439.49    17658.23    404.73 o 
  15   3   5    10339.72    10488.05    303.71 o 
  17   3   5      153.27      178.08     98.71 o 
  19   3   5      344.86      605.00    148.56 o 
  21   3   5       93.02      139.09    105.85 o 
  23   3   5      174.63      461.33    250.07 o 
  25   3   5      107.52       28.24    118.63 o 
  27   3   5       17.90      208.72    126.30 o 
  29   3   5     5188.32     4996.90    290.34 o 
  31   3   5       26.73       18.91    129.22 o 
  33   3   5     2036.63     1981.37    211.40 o 
  35   3   5     1777.17     2060.24    259.70 o 
  37   3   5      301.92      271.36    185.28 o 
  39   3   5      689.86     1655.99   1243.50 o 
 -38   4   5     1693.83     1983.58    419.63 o 
 -36   4   5    14987.75    12834.64   1383.56 o 
 -34   4   5      165.73      114.39    338.34 o 
 -32   4   5    30678.54    28375.64   2549.67 o 
 -30   4   5     7439.37     6267.37    731.15 o 
 -28   4   5    27242.46    24578.25   2432.01 o 
 -26   4   5    78827.92    78887.80   5129.54 o 
 -24   4   5     3258.92     2999.06    131.60 o 
 -22   4   5    83991.81    74546.95   3091.56 o 
 -20   4   5    36933.60    37622.18   1267.54 o 
 -18   4   5    41796.70    41621.97   1227.13 o 
 -16   4   5    58268.87    58611.26   1888.65 o 
 -14   4   5     8244.24     7564.93    353.83 o 
 -12   4   5    63044.23    65464.34   1817.63 o 
 -10   4   5     3285.22     3894.38    191.17 o 
  -8   4   5   208138.38   201728.02   6939.44 o 
  -6   4   5    32800.61    33615.48    751.13 o 
  -4   4   5   259704.72   268168.66  10302.07 o 
  -2   4   5   314527.66   325417.53  13619.83 o 
   0   4   5    10488.95    12722.40    948.04 o 
   2   4   5   244300.89   254392.98   9199.41 o 
   4   4   5    77842.06    77407.43   1796.41 o 
   6   4   5    46047.93    49060.20   1036.09 o 
   8   4   5    75076.87    76224.75   1563.23 o 
  10   4   5     8493.64     9977.76    289.96 o 
  12   4   5    49535.83    48675.16   1018.89 o 
  14   4   5     3847.10     3741.76    145.77 o 
  16   4   5   129466.05   129697.54   3466.79 o 
  18   4   5    22708.80    21566.11    453.15 o 
  20   4   5    29177.28    29146.75    749.76 o 
  22   4   5   103412.05   103890.95   3228.96 o 
  24   4   5       47.90      179.67    216.65 o 
  26   4   5    51077.30    51713.09   2359.87 o 
  28   4   5    27733.41    28519.73    904.07 o 
  30   4   5    10911.89    10477.49    689.13 o 
  32   4   5     8856.01     8643.71    436.98 o 
  34   4   5     1896.21     1615.23    245.59 o 
  36   4   5    15443.87    14363.83    711.73 o 
  38   4   5      201.36      117.91    182.36 o 
 -37   5   5     1370.23     1291.78    492.80 o 
 -35   5   5     4321.56     3932.59    655.90 o 
 -33   5   5    15109.81    13212.42   1623.75 o 
 -31   5   5      154.67      171.72    198.14 o 
 -29   5   5     9106.56     8803.47    372.12 o 
 -27   5   5     1774.05     1837.19    227.51 o 
 -25   5   5    16506.79    15515.43    732.90 o 
 -23   5   5     1473.56     1715.07    337.41 o 
 -21   5   5     7627.74     7232.00    447.10 o 
 -19   5   5    16293.04    17164.83    857.54 o 
 -17   5   5     5794.39     6217.97    382.03 o 
 -15   5   5    79015.34    76407.30   2555.32 o 
 -13   5   5    39169.18    38871.87   1238.75 o 
 -11   5   5    12448.14    12521.56    418.35 o 
  -9   5   5    77588.03    74706.66   2009.98 o 
  -7   5   5     3497.65     3663.35    249.84 o 
  -5   5   5    54311.76    56945.78   1409.61 o 
  -3   5   5    13350.18    13401.44    389.52 o 
  -1   5   5    52788.54    54327.07   1410.17 o 
   1   5   5     4966.84     5363.83    226.99 o 
   3   5   5    21381.74    21897.07    611.91 o 
   5   5   5    80221.41    80889.53   2076.96 o 
   7   5   5     1133.85     1595.57    168.90 o 
   9   5   5    79462.94    80973.92   2176.55 o 
  11   5   5    43758.07    42007.51    925.21 o 
  13   5   5    14991.46    14635.69    450.69 o 
  15   5   5    53819.35    53418.89   1283.15 o 
  17   5   5      457.44      610.69    107.46 o 
  19   5   5     9914.50    10962.78    394.39 o 
  21   5   5     4431.95     5160.03    320.27 o 
  23   5   5    22296.43    21717.58    744.82 o 
  25   5   5     1345.40     1277.01    209.88 o 
  27   5   5     6954.08     7190.23    410.88 o 
  29   5   5    23957.66    23493.11   1122.44 o 
  31   5   5      366.51      354.86    266.82 o 
  33   5   5    15682.00    15524.29    882.05 o 
  35   5   5     5418.15     5086.52    436.90 o 
 -36   6   5     2193.31     1502.19    508.16 o 
 -34   6   5      246.28      442.77    240.88 o 
 -32   6   5     3542.54     3224.30    377.24 o 
 -30   6   5     2275.96     2341.13    260.32 o 
 -28   6   5     5854.87     6026.94    302.91 o 
 -26   6   5     5339.06     4773.29    563.92 o 
 -24   6   5        1.90      -34.99    225.45 o 
 -22   6   5    12319.18    11939.80    938.58 o 
 -20   6   5     1809.96     2479.37    329.69 o 
 -18   6   5     3363.25     3004.27    271.06 o 
 -16   6   5    14609.56    13406.42    583.76 o 
 -14   6   5     6276.34     5961.12    342.38 o 
 -12   6   5    11642.20    11843.46    478.07 o 
 -10   6   5      127.24       30.08    145.22 o 
  -8   6   5    18752.98    19044.70    616.67 o 
  -6   6   5     3435.50     3858.00    239.48 o 
  -4   6   5    18965.90    18377.33    567.64 o 
  -2   6   5    36135.39    34862.46    974.47 o 
   0   6   5      995.90     1416.01    158.76 o 
   2   6   5    37782.96    37905.57   1269.15 o 
   4   6   5     9601.96     9943.65    317.18 o 
   6   6   5     1736.70     1751.00    181.37 o 
   8   6   5    18876.61    18698.46    538.38 o 
  10   6   5      552.66      627.50    121.91 o 
  12   6   5     5260.68     5843.80    391.90 o 
  14   6   5     1017.03     1040.28    125.46 o 
  16   6   5     6036.10     6027.94    251.66 o 
  18   6   5     5735.74     5742.08    271.37 o 
  20   6   5     6477.54     6707.69    338.54 o 
  22   6   5     8991.28     9705.22    345.12 o 
  24   6   5      381.05      304.31    140.95 o 
  26   6   5    12783.10    12197.17    595.82 o 
  28   6   5      651.31      474.07    260.81 o 
  30   6   5      307.93      473.33    197.54 o 
  32   6   5     2523.20     2269.09    322.02 o 
  34   6   5      519.91      905.49    293.34 o 
 -33   7   5    32424.66    29072.10   1808.63 o 
 -31   7   5      226.33      132.60    231.91 o 
 -29   7   5    29462.83    29298.48    928.87 o 
 -27   7   5     3657.66     3941.33    416.86 o 
 -25   7   5    10157.69     9254.51    879.55 o 
 -23   7   5    18202.59    17532.33   1387.02 o 
 -21   7   5    34043.33    34756.85   1419.93 o 
 -19   7   5    55314.68    52570.80   2312.99 o 
 -17   7   5      225.42      383.85    227.25 o 
 -15   7   5   103574.47    99701.90   3900.49 o 
 -13   7   5    43290.71    42744.46   1564.11 o 
 -11   7   5    44620.11    46182.39   1452.29 o 
  -9   7   5   100482.48    99668.90   3269.61 o 
  -7   7   5      226.09      316.07    145.21 o 
  -5   7   5    56878.92    58079.75   2054.32 o 
  -3   7   5    17017.45    16421.96    571.87 o 
  -1   7   5    47712.77    48346.15   1361.47 o 
   1   7   5    22559.11    23628.70    981.55 o 
   3   7   5    41803.44    43988.87   1303.44 o 
   5   7   5   115478.96   116042.00   4022.22 o 
   7   7   5     1818.42     1972.16    199.58 o 
   9   7   5   145935.16   148056.30   5471.67 o 
  11   7   5    54595.56    56003.43   1774.83 o 
  13   7   5    34982.33    34124.93   1112.79 o 
  15   7   5    69435.68    68491.36   2042.66 o 
  17   7   5        6.91      -34.16    160.38 o 
  19   7   5    41316.95    38905.10   1104.06 o 
  21   7   5      412.24      527.80    184.45 o 
  23   7   5    21653.79    20626.18    708.58 o 
  25   7   5    15278.34    14475.34    536.49 o 
  27   7   5    21856.92    22887.72    849.86 o 
  29   7   5    41755.63    40546.71   1748.37 o 
  31   7   5      534.15      395.05    204.23 o 
  33   7   5    34546.39    33944.80   1447.47 o 
 -32   8   5     4672.13     4233.13    552.01 o 
 -30   8   5     1799.25     1799.50    309.39 o 
 -28   8   5     6432.23     6367.43    577.38 o 
 -26   8   5     8833.12     8813.46    639.54 o 
 -24   8   5      682.56      789.22    335.95 o 
 -22   8   5    24662.21    25812.84   1394.73 o 
 -20   8   5     5205.05     5942.06    556.53 o 
 -18   8   5     4160.45     4047.26    403.89 o 
 -16   8   5    10368.90    10425.68    608.28 o 
 -14   8   5       74.10      318.95    210.60 o 
 -12   8   5     4452.84     4643.89    368.59 o 
 -10   8   5       73.87     -161.95    181.55 o 
  -8   8   5    16616.23    16161.59    702.79 o 
  -6   8   5     4109.54     4079.31    351.72 o 
  -4   8   5    10648.09    10445.99    466.60 o 
  -2   8   5    42229.02    44468.63   1619.64 o 
   0   8   5       79.84       47.02    168.32 o 
   2   8   5    17542.50    17199.84    690.48 o 
   4   8   5     8741.88     8986.13    430.36 o 
   6   8   5    13672.15    15104.98    556.56 o 
   8   8   5     4060.67     4612.29    353.98 o 
  10   8   5     3836.11     4417.62    383.43 o 
  12   8   5    20341.89    19465.00    837.45 o 
  14   8   5     1104.30     1241.06    188.09 o 
  16   8   5    26171.99    25701.91   1084.28 o 
  18   8   5     7357.74     8125.44    411.04 o 
  20   8   5     9407.79     9331.25    541.59 o 
  22   8   5    14315.37    12999.29    573.14 o 
  24   8   5     1435.49     1608.09    254.43 o 
  26   8   5    11470.37    12128.21    515.46 o 
  28   8   5     3266.51     3536.71    328.52 o 
  30   8   5      776.36      396.24    238.41 o 
 -29   9   5     4073.89     3704.83    553.31 o 
 -27   9   5     1106.26      736.85    392.63 o 
 -25   9   5     5928.39     5046.32    566.17 o 
 -23   9   5     4203.23     3755.18    532.21 o 
 -21   9   5     5201.42     5478.79    594.08 o 
 -19   9   5    19382.53    18572.24   1032.15 o 
 -17   9   5     2294.90     2430.26    386.94 o 
 -15   9   5    29056.45    29446.99   1483.20 o 
 -13   9   5    11985.42    12116.48    752.85 o 
 -11   9   5    10773.92    10685.39    751.59 o 
  -9   9   5    15576.31    15651.81    856.79 o 
  -7   9   5       40.63     -231.50    231.50 o 
  -5   9   5    23746.13    24223.26   1018.39 o 
  -3   9   5      563.31      536.53    199.30 o 
  -1   9   5    13993.33    14541.50    680.76 o 
   1   9   5     7823.12     8939.20    547.48 o 
   3   9   5    13110.20    13201.45    617.86 o 
   5   9   5    16589.32    17973.35    793.66 o 
   7   9   5      737.99      737.01    198.58 o 
   9   9   5    26715.68    27721.38   1171.38 o 
  11   9   5     8874.96     9739.31    679.41 o 
  13   9   5     2995.59     3103.75    301.06 o 
  15   9   5    25481.86    25184.70   1037.91 o 
  17   9   5       87.04      256.97    253.82 o 
  19   9   5    10217.35    10075.16    532.30 o 
  21   9   5      622.33      522.39    229.97 o 
  23   9   5     7375.78     6493.77    482.12 o 
  25   9   5      971.27     1198.65    248.42 o 
  27   9   5     4326.13     4349.04    444.83 o 
 -26  10   5    30344.82    30594.49   1883.41 o 
 -24  10   5       52.84      384.77    324.42 o 
 -22  10   5    27758.01    26685.01   1524.65 o 
 -20  10   5    17373.79    15799.28   1105.08 o 
 -18  10   5     6733.71     5867.48    569.53 o 
 -16  10   5    15668.40    15260.44    863.55 o 
 -14  10   5     6509.09     7038.19    579.38 o 
 -12  10   5    32851.74    32669.45   1532.69 o 
 -10  10   5     2710.70     3014.09    380.10 o 
  -8  10   5    52707.70    53213.73   2103.12 o 
  -6  10   5    20968.11    19290.60    970.24 o 
  -4  10   5    66039.70    65029.87   2678.04 o 
  -2  10   5   114727.28   116861.45   5657.20 o 
   0  10   5     1035.21     1765.87    560.09 o 
   2  10   5    75689.77    76802.77   3151.37 o 
   4  10   5    33138.01    34643.48   1887.71 o 
   6  10   5     8912.91    10084.46    601.36 o 
   8  10   5    32781.55    32441.34   1277.60 o 
  10  10   5     1905.97     1932.43    358.56 o 
  12  10   5    24493.65    24679.47   1147.70 o 
  14  10   5       39.02       -4.40    208.32 o 
  16  10   5    46543.61    44188.02   1860.99 o 
  18  10   5    18074.35    19238.16   1053.57 o 
  20  10   5    18153.41    18937.10    851.22 o 
  22  10   5    44413.19    44187.94   1681.90 o 
  24  10   5      616.02      211.07    208.99 o 
 -21  11   5      152.74       47.30    291.12 o 
 -19  11   5     2365.20     2737.30    497.53 o 
 -17  11   5        3.54     -314.27    314.27 o 
 -15  11   5     4252.30     4681.40    596.93 o 
 -13  11   5     1506.82     1297.00    390.46 o 
 -11  11   5     3979.16     3815.95    535.92 o 
  -9  11   5     3628.95     4675.69    611.44 o 
  -7  11   5      159.95     -159.48    293.64 o 
  -5  11   5     3019.07     3149.09    399.94 o 
  -3  11   5       85.93      355.00    245.53 o 
  -1  11   5      519.97      320.09    241.85 o 
   1  11   5     2287.48     2127.47    362.64 o 
   3  11   5     1956.95     2564.21    414.09 o 
   5  11   5     4125.91     4457.13    540.03 o 
   7  11   5        2.37     -268.68    268.68 o 
   9  11   5     8600.03     8413.76    596.29 o 
  11  11   5     2258.10     2902.24    498.05 o 
  13  11   5      110.43       34.39    247.64 o 
  15  11   5     4409.00     4116.52    553.25 o 
  17  11   5      240.07      796.97    332.39 o 
  19  11   5     1435.57     1481.91    359.20 o 
  21  11   5      407.37     -132.33    236.61 o 
 -16  12   5    10014.94    10425.03   1031.42 o 
 -14  12   5      267.98      559.03    349.26 o 
 -12  12   5     7022.13     6623.20    656.21 o 
 -10  12   5       40.29      260.12    309.39 o 
  -8  12   5    21645.02    22040.16   1235.09 o 
  -6  12   5     4385.52     3629.16    575.71 o 
  -4  12   5     9601.46     9539.63    800.11 o 
  -2  12   5    27500.45    28176.92   1710.11 o 
   0  12   5       79.65      157.03    463.89 o 
   2  12   5    15148.20    15875.96   1121.37 o 
   4  12   5     7559.32     8689.31    802.86 o 
   6  12   5    10092.68    10325.28    723.18 o 
   8  12   5    10261.20     9533.09    692.57 o 
  10  12   5     1879.96     2123.88    514.98 o 
  12  12   5    17546.40    17154.17   1098.37 o 
  14  12   5      656.06      609.60    432.50 o 
  -3  13   5     3872.39     3886.80    967.26 o 
  -1  13   5    12489.56    12635.08    974.57 o 
   1  13   5     7988.90     8327.24    760.91 o 
 -40   0   6    11474.11    13619.86   2368.08 o 
 -38   0   6     9830.35    11053.72   1442.29 o 
 -36   0   6     6303.87     8443.92    937.62 o 
 -34   0   6      177.59     -136.49    415.95 o 
 -32   0   6    64444.46    73259.73   4946.63 o 
 -30   0   6     2052.59     1386.71    401.89 o 
 -28   0   6    22926.04    24894.74   2120.15 o 
 -26   0   6    73468.30    75560.74   6802.65 o 
 -24   0   6    39047.27    42417.82   2298.98 o 
 -22   0   6    88027.65    83326.80   7232.07 o 
 -20   0   6    45775.86    44522.68   1879.34 o 
 -18   0   6   121398.56   110051.79   6779.42 o 
 -16   0   6    10378.98     9425.03    654.64 o 
 -14   0   6    24754.32    24778.61   1253.83 o 
 -12   0   6   115401.72    96433.91   5182.43 o 
 -10   0   6   122127.80   114135.93   5804.07 o 
  -8   0   6   221738.25   215788.63  10039.26 o 
  -6   0   6     2409.34     2645.95    208.75 o 
  -4   0   6   691074.88   765889.88  92911.75 o 
  -2   0   6   475829.41   480961.94  51912.89 o 
   0   0   6    10533.21    20844.75   1231.19 o 
   2   0   6   412203.91   387825.72  68267.59 o 
   4   0   6    30703.31    24339.04   1679.62 o 
   6   0   6    83430.45    89251.77   2583.61 o 
   8   0   6   105074.41   105449.41   4197.03 o 
  10   0   6    33863.20    33612.16   1770.37 o 
  12   0   6    44049.42    46665.20   1249.26 o 
  14   0   6    21772.37    22081.88    619.50 o 
  16   0   6   268277.88   264282.75  12139.92 o 
  18   0   6      519.34      578.06     93.75 o 
  20   0   6    51712.00    49420.50   1253.43 o 
  22   0   6   129533.00   135430.70   4273.26 o 
  24   0   6    25755.02    26668.32    804.32 o 
  26   0   6    38741.59    38169.81   1272.75 o 
  28   0   6    15641.01    19106.98   1287.41 o 
  30   0   6    22040.81    25346.92   1247.39 o 
  32   0   6     1555.30     1311.78    232.12 o 
  34   0   6     5683.70     4755.56    909.78 o 
  36   0   6    22640.15    21975.46   1618.99 o 
  38   0   6    10393.45    10752.89    732.10 o 
 -39   1   6     8340.87    11264.13    870.50 o 
 -37   1   6       51.55      153.60    311.41 o 
 -35   1   6     1891.23     2747.87    440.75 o 
 -33   1   6    18263.75    20190.53   1403.24 o 
 -31   1   6     3293.13     3274.20    521.02 o 
 -29   1   6      309.81      -36.37    191.90 o 
 -27   1   6      886.17     1129.26    261.38 o 
 -25   1   6    19126.04    20850.96    932.35 o 
 -23   1   6      159.85      239.00    204.01 o 
 -21   1   6     4063.13     4677.59    430.88 o 
 -19   1   6    45934.01    42145.47   2309.74 o 
 -17   1   6    45460.35    42631.10   2557.96 o 
 -15   1   6    15162.69    11969.87    551.55 o 
 -13   1   6     2365.01     1692.37    397.94 o 
 -11   1   6    69952.53    65479.45   3996.23 o 
  -9   1   6    10785.41    10716.03    718.00 o 
  -7   1   6     5457.01     5186.96    232.16 o 
  -5   1   6    19695.75    16857.93    302.42 o 
  -3   1   6      421.11       90.37     81.09 o 
  -1   1   6      771.81     2690.25    349.28 o 
   1   1   6    69652.86    72723.43   1256.91 o 
   3   1   6   127584.81   127642.85   4863.88 o 
   5   1   6    18090.11    19895.03    888.49 o 
   7   1   6    18369.89    20866.01    773.59 o 
   9   1   6    79259.20    72507.41   1869.91 o 
  11   1   6     1179.17     1371.95     75.76 o 
  13   1   6     4183.37     4056.57    227.31 o 
  15   1   6    52846.07    52824.40    949.45 o 
  17   1   6    10373.59    10031.24    309.31 o 
  19   1   6     1199.25     1206.10    136.48 o 
  21   1   6     6992.40     6995.81    329.28 o 
  23   1   6    23454.85    24769.22    713.96 o 
  25   1   6     1811.67     2010.29    216.08 o 
  27   1   6     9312.99     8874.59    499.65 o 
  29   1   6    19068.60    19891.14    764.46 o 
  31   1   6     7839.39     8216.91    336.57 o 
  33   1   6     3013.77     2532.41    223.67 o 
  35   1   6     5784.75     7205.33    412.89 o 
  37   1   6     7754.86     8619.75    730.42 o 
  39   1   6     1070.75     1919.35    644.97 o 
 -40   2   6      493.22      481.92    319.67 o 
 -38   2   6     1316.01     1608.31    433.95 o 
 -36   2   6     9010.63    11328.51    906.13 o 
 -34   2   6     3781.62     4842.73    520.47 o 
 -32   2   6     5352.90     6164.99    610.63 o 
 -30   2   6     1411.84     1868.69    338.44 o 
 -28   2   6    41005.14    39706.69   1665.91 o 
 -26   2   6    15121.96    14688.03    455.63 o 
 -24   2   6     1641.46     1358.42    168.01 o 
 -22   2   6    75422.45    75234.61   5501.72 o 
 -20   2   6      283.62      498.84    112.47 o 
 -18   2   6    16802.47    17939.63   1857.33 o 
 -16   2   6    64251.49    62617.21   1655.95 o 
 -14   2   6     9668.30     8558.07    333.98 o 
 -12   2   6    15023.30    14949.82    376.92 o 
 -10   2   6      353.56      273.89     79.05 o 
  -8   2   6   101312.51    96683.84   2321.21 o 
  -6   2   6     2443.19     3402.13    139.65 o 
  -4   2   6   113801.30   118581.82   2673.01 o 
  -2   2   6   164508.20   163778.11   4010.17 o 
   0   2   6    58635.13    58136.40   1029.79 o 
   2   2   6    10102.89    10454.93    173.31 o 
   4   2   6    20739.21    19889.03    403.14 o 
   6   2   6    45116.42    44706.20    563.76 o 
   8   2   6     1338.80     1382.89     77.71 o 
  10   2   6    26655.11    29168.62    874.20 o 
  12   2   6    76095.23    76879.98   1508.83 o 
  14   2   6    41549.20    40591.52    957.80 o 
  16   2   6    66122.52    66621.65   1184.11 o 
  18   2   6    32323.28    32313.12    639.35 o 
  20   2   6    73505.20    72840.74   1603.67 o 
  22   2   6    17926.22    18215.55    547.53 o 
  24   2   6     1023.85     1196.83    147.20 o 
  26   2   6    33771.12    33622.02   1571.66 o 
  28   2   6     1127.55     1413.51    185.13 o 
  30   2   6      314.18      382.73    172.98 o 
  32   2   6     7902.38     8708.58    444.97 o 
  34   2   6    10930.64    11579.25    724.63 o 
  36   2   6      609.92      733.17    178.43 o 
  38   2   6       74.83      410.10    179.94 o 
 -39   3   6    22863.88    26864.35   1841.08 o 
 -37   3   6     4121.34     4467.77    583.98 o 
 -35   3   6    37938.83    40443.79   2183.54 o 
 -33   3   6    22404.28    21233.46   3742.49 o 
 -31   3   6     1104.61      792.36    186.99 o 
 -29   3   6    41934.86    39676.39   2440.62 o 
 -27   3   6      494.01      639.54    189.97 o 
 -25   3   6    27426.62    26001.02   2932.38 o 
 -23   3   6    13181.92    12836.53    750.94 o 
 -21   3   6    73482.88    70369.59   3833.97 o 
 -19   3   6    21423.95    20219.16    882.05 o 
 -17   3   6    15312.81    15783.96    599.36 o 
 -15   3   6   260935.09   244977.70  10447.65 o 
 -13   3   6    15080.08    14521.79    476.33 o 
 -11   3   6   130702.92   129680.61   3992.52 o 
  -9   3   6   114261.37   111465.33   3307.65 o 
  -7   3   6    27245.15    28351.29    659.20 o 
  -5   3   6   149787.06   159174.80   4780.81 o 
  -3   3   6     5025.19     4573.27    178.53 o 
  -1   3   6   151634.50   154299.84   4415.59 o 
   1   3   6      349.94      139.55     76.17 o 
   3   3   6    86965.93    90819.48   1864.18 o 
   5   3   6   175946.84   177194.48   4590.18 o 
   7   3   6    86235.25    84783.23   1611.67 o 
   9   3   6   191106.05   191076.13   5158.84 o 
  11   3   6    46118.71    43014.43    729.32 o 
  13   3   6   144660.03   144896.22   3413.23 o 
  15   3   6    60272.18    58759.13   1285.08 o 
  17   3   6      232.30      232.75    125.89 o 
  19   3   6    78055.67    77300.51   1874.44 o 
  21   3   6    14931.97    14769.94    554.47 o 
  23   3   6    32288.33    33845.35    935.70 o 
  25   3   6     9094.58     9001.07    342.75 o 
  27   3   6    93212.15    92091.27   3118.83 o 
  29   3   6    34173.84    34106.04   1033.81 o 
  31   3   6     1535.99     1833.34    199.99 o 
  33   3   6    69003.75    67356.54   2760.98 o 
  35   3   6     3478.95     3498.40    278.50 o 
  37   3   6     6466.66     6445.29    452.29 o 
 -38   4   6      170.64      439.09    355.23 o 
 -36   4   6     1795.07     1201.73    886.12 o 
 -34   4   6     2403.65     2454.85    542.54 o 
 -32   4   6      976.08      886.33    210.14 o 
 -30   4   6     2150.29     2370.23    310.08 o 
 -28   4   6     8664.74     8165.53    355.08 o 
 -26   4   6     2314.47     2517.94    167.19 o 
 -24   4   6      203.89      -55.40    214.81 o 
 -22   4   6     4250.29     4927.07    909.76 o 
 -20   4   6      186.58      359.73    181.39 o 
 -18   4   6      388.14      571.09    161.91 o 
 -16   4   6    23333.54    22830.10   1001.90 o 
 -14   4   6     4408.31     4790.91    264.76 o 
 -12   4   6     1822.31     2497.55    208.30 o 
 -10   4   6      446.72      851.58    125.99 o 
  -8   4   6    13418.97    12969.82    384.80 o 
  -6   4   6     2790.84     2932.06    259.82 o 
  -4   4   6    15387.80    17545.60    470.29 o 
  -2   4   6    14902.06    13449.70    411.42 o 
   0   4   6    13828.66    12660.12    374.92 o 
   2   4   6      347.59      324.99    125.66 o 
   4   4   6    14330.65    14009.71    395.92 o 
   6   4   6    14411.96    14928.97    316.13 o 
   8   4   6     6844.27     7581.20    198.31 o 
  10   4   6      207.88       33.76     79.76 o 
  12   4   6    14989.00    15101.08    493.16 o 
  14   4   6     5696.28     5588.10    248.68 o 
  16   4   6       65.32      128.76    109.47 o 
  18   4   6     5660.87     5051.97    256.80 o 
  20   4   6    34143.21    33921.72   1111.15 o 
  22   4   6      410.38      356.95    143.30 o 
  24   4   6        2.79     -134.55    134.55 o 
  26   4   6    14503.41    14458.57    639.33 o 
  28   4   6        8.06      -24.32    125.34 o 
  30   4   6       98.04      -62.66    171.12 o 
  32   4   6     3314.59     3123.22    329.54 o 
  34   4   6     2401.22     1827.83    319.36 o 
  36   4   6       24.96      226.09    196.70 o 
 -37   5   6      106.18      224.12    398.59 o 
 -35   5   6     8111.63     8291.74   1308.84 o 
 -33   5   6    22776.16    20277.91   1767.70 o 
 -31   5   6     3405.23     3304.10    421.71 o 
 -29   5   6     7714.67     6480.43    334.87 o 
 -27   5   6      296.33      395.27    143.46 o 
 -25   5   6    18936.67    18275.78   1025.71 o 
 -23   5   6      561.92      777.42    255.65 o 
 -21   5   6    35535.07    34473.75   1353.94 o 
 -19   5   6    39812.27    38700.59   1986.90 o 
 -17   5   6    26459.11    25937.16    916.65 o 
 -15   5   6    94556.84    93551.69   2963.86 o 
 -13   5   6    34544.20    33678.09   1094.56 o 
 -11   5   6   106596.02   103968.51   3447.34 o 
  -9   5   6    54581.02    54712.70   1513.60 o 
  -7   5   6     4676.75     5270.68    268.53 o 
  -5   5   6   102742.24   102328.08   2962.40 o 
  -3   5   6      516.42      432.36    104.70 o 
  -1   5   6    13179.20    13551.24    355.45 o 
   1   5   6     8342.76     8087.27    267.01 o 
   3   5   6   128534.20   130931.74   3954.72 o 
   5   5   6    39311.63    40689.36    949.23 o 
   7   5   6    20639.68    21904.03    521.11 o 
   9   5   6   229073.66   233725.91   7782.18 o 
  11   5   6     5123.36     5100.16    174.00 o 
  13   5   6    37956.26    38675.81    893.52 o 
  15   5   6    55524.42    52357.02   1309.29 o 
  17   5   6     6271.85     6546.07    242.53 o 
  19   5   6     4698.75     4998.15    203.42 o 
  21   5   6     2088.68     2061.60    160.98 o 
  23   5   6    26313.72    26200.98    827.58 o 
  25   5   6       53.23       82.38    166.38 o 
  27   5   6    17261.52    17692.19    665.34 o 
  29   5   6    28912.23    28541.74   1174.89 o 
  31   5   6     6870.59     6625.53    347.92 o 
  33   5   6    16941.34    16492.89    911.83 o 
  35   5   6     3439.93     3458.01    442.72 o 
 -36   6   6     4611.63     3330.02    769.12 o 
 -34   6   6      985.39      991.78    445.55 o 
 -32   6   6    30073.68    25850.58   1853.88 o 
 -30   6   6      648.43      735.70    200.55 o 
 -28   6   6    23852.48    23682.24   1070.03 o 
 -26   6   6    46450.39    46278.54   2212.20 o 
 -24   6   6     9947.10    10087.59    795.70 o 
 -22   6   6    49910.57    46831.95   2490.97 o 
 -20   6   6    19924.30    19688.36    940.30 o 
 -18   6   6    49423.24    48316.94   1848.33 o 
 -16   6   6     4278.34     4750.36    368.53 o 
 -14   6   6     5398.69     5797.29    497.98 o 
 -12   6   6    40982.86    39966.02   1261.16 o 
 -10   6   6    18822.79    18344.95    677.89 o 
  -8   6   6    93676.39    94469.59   2982.69 o 
  -6   6   6    10699.63    10728.67    524.71 o 
  -4   6   6   188667.30   188725.28   6999.97 o 
  -2   6   6    99883.66   102535.18   3137.62 o 
   0   6   6     5342.79     6123.66    392.53 o 
   2   6   6   241722.69   245952.05   9887.99 o 
   4   6   6     3936.62     4262.83    258.55 o 
   6   6   6    31086.56    33168.01    977.64 o 
   8   6   6    55784.86    55288.17   1465.32 o 
  10   6   6    32909.94    31840.20    838.67 o 
  12   6   6    17395.86    18600.60    461.35 o 
  14   6   6    10693.72    10730.42    361.44 o 
  16   6   6   100786.53   101479.35   2877.72 o 
  18   6   6      623.56      365.57    200.48 o 
  20   6   6    44391.79    44036.09   1201.88 o 
  22   6   6    62834.25    58704.88   1748.22 o 
  24   6   6     7885.01     7775.92    360.25 o 
  26   6   6    43116.11    41999.20   1635.58 o 
  28   6   6    11313.79    11570.58    516.15 o 
  30   6   6    20184.29    19670.73   1148.91 o 
  32   6   6     4063.75     3325.74    421.99 o 
  34   6   6     4029.24     3353.28    398.21 o 
 -33   7   6      111.36      -53.97    220.69 o 
 -31   7   6      183.27      266.24    218.95 o 
 -29   7   6      242.58      -54.69    212.73 o 
 -27   7   6      729.41      569.21    283.85 o 
 -25   7   6     1375.91     1722.82    310.76 o 
 -23   7   6      935.43      906.71    289.45 o 
 -21   7   6      327.46      625.25    234.93 o 
 -19   7   6     2401.16     2603.41    320.08 o 
 -17   7   6     2444.53     2616.29    415.86 o 
 -15   7   6    11970.39    11698.55    548.37 o 
 -13   7   6     2629.51     2336.17    249.63 o 
 -11   7   6     1252.88     1178.11    211.91 o 
  -9   7   6      137.10      162.26    150.67 o 
  -7   7   6      377.27      435.34    152.44 o 
  -5   7   6     4158.79     4351.01    315.51 o 
  -3   7   6      882.53     1014.92    163.08 o 
  -1   7   6      921.48     1101.04    161.28 o 
   1   7   6     6355.23     6393.02    402.38 o 
   3   7   6     8297.02     8563.59    336.89 o 
   5   7   6     1535.00     2040.61    186.27 o 
   7   7   6     5167.90     5552.56    312.28 o 
   9   7   6     1058.39     1621.27    200.47 o 
  11   7   6      108.45      181.37    164.10 o 
  13   7   6        8.54       98.68    132.13 o 
  15   7   6     1884.43     1879.43    206.03 o 
  17   7   6      853.26      704.12    155.99 o 
  19   7   6      609.89      613.85    158.38 o 
  21   7   6     1333.85     1748.55    239.06 o 
  23   7   6       16.95     -117.26    140.31 o 
  25   7   6       14.52      -31.90    151.95 o 
  27   7   6      276.13      627.71    240.53 o 
  29   7   6     1370.54     1358.47    242.18 o 
  31   7   6      688.51      728.79    246.54 o 
  33   7   6       76.69      251.28    281.45 o 
 -32   8   6    11695.56    10722.44    926.47 o 
 -30   8   6     1113.60      795.99    277.03 o 
 -28   8   6    32470.25    32514.39   2326.63 o 
 -26   8   6    21217.63    19501.46   1645.41 o 
 -24   8   6     5159.57     4929.14    506.35 o 
 -22   8   6    70460.45    68090.92   3948.10 o 
 -20   8   6     4769.99     5209.74    468.39 o 
 -18   8   6    12434.12    12708.88    720.10 o 
 -16   8   6    25526.93    25685.72   1121.10 o 
 -14   8   6    24069.18    24325.34   1048.23 o 
 -12   8   6    12266.59    11494.28    557.31 o 
 -10   8   6       69.39     -189.46    189.46 o 
  -8   8   6    61563.20    61154.25   2045.35 o 
  -6   8   6      445.84      548.39    179.54 o 
  -4   8   6    49181.21    50839.89   1758.35 o 
  -2   8   6    91560.70    95737.56   3574.97 o 
   0   8   6    16444.02    17360.17    830.82 o 
   2   8   6    47461.00    48107.97   1495.41 o 
   4   8   6     5258.21     5977.18    321.66 o 
   6   8   6    57451.69    57722.62   1988.06 o 
   8   8   6     4928.21     5106.47    370.22 o 
  10   8   6    11802.64    12083.37    582.81 o 
  12   8   6    37167.10    36696.69   1445.96 o 
  14   8   6    12846.03    13505.85    567.28 o 
  16   8   6    79615.21    76803.94   2556.25 o 
  18   8   6    12325.46    13359.56    592.44 o 
  20   8   6    54960.00    54129.69   1778.09 o 
  22   8   6    34645.32    33675.94   1234.47 o 
  24   8   6     1638.06     1747.63    261.12 o 
  26   8   6    39466.45    38331.62   1380.89 o 
  28   8   6     2496.29     2576.55    304.26 o 
  30   8   6     4389.12     3973.08    396.77 o 
 -29   9   6    10999.65    10840.02    842.20 o 
 -27   9   6       73.63      -68.51    296.01 o 
 -25   9   6     7607.99     7268.42    752.37 o 
 -23   9   6     1321.70     1789.97    380.67 o 
 -21   9   6    21758.82    21696.56   1325.07 o 
 -19   9   6    13131.62    12936.54    913.91 o 
 -17   9   6     5808.42     5935.42    478.67 o 
 -15   9   6    75030.97    75073.76   3197.38 o 
 -13   9   6     2311.82     1830.25    314.96 o 
 -11   9   6    24153.10    22465.82   1103.17 o 
  -9   9   6    37648.04    38591.95   1457.42 o 
  -7   9   6    15313.07    15303.93    740.60 o 
  -5   9   6    29892.04    29286.79   1108.04 o 
  -3   9   6     1284.60     1306.67    253.08 o 
  -1   9   6    47126.55    49861.93   1734.82 o 
   1   9   6     2097.54     2462.83    265.25 o 
   3   9   6    17746.96    17835.42    714.24 o 
   5   9   6    43112.77    42966.84   1552.13 o 
   7   9   6    14979.86    16116.72    700.98 o 
   9   9   6    65664.59    63832.05   2355.05 o 
  11   9   6    17578.58    19391.02    775.22 o 
  13   9   6    29192.96    30064.58   1199.98 o 
  15   9   6    24550.22    24116.01    979.98 o 
  17   9   6      289.46      301.97    211.25 o 
  19   9   6    20403.74    21477.42    926.32 o 
  21   9   6      717.08      509.52    186.12 o 
  23   9   6    11135.10    12077.91    845.92 o 
  25   9   6     1606.46     1956.52    264.40 o 
  27   9   6    20476.76    20714.83   1025.53 o 
 -26  10   6      754.23      436.00    345.53 o 
 -24  10   6      372.99      358.60    341.81 o 
 -22  10   6      363.45      -62.64    278.57 o 
 -20  10   6        5.94     -178.25    312.44 o 
 -18  10   6     2854.44     2882.88    479.58 o 
 -16  10   6       59.56      -66.62    280.09 o 
 -14  10   6      377.38      287.96    342.92 o 
 -12  10   6      116.79      125.00    241.29 o 
 -10  10   6     2199.21     2371.59    364.51 o 
  -8  10   6     3372.26     2577.64    531.21 o 
  -6  10   6      113.18      393.41    289.80 o 
  -4  10   6     4188.28     4540.26    432.96 o 
  -2  10   6      386.88      578.05    233.75 o 
   0  10   6        4.54       55.93    372.61 o 
   2  10   6     4185.28     4939.17    441.15 o 
   4  10   6      433.70     1079.26    262.18 o 
   6  10   6       15.41       98.60    227.66 o 
   8  10   6     1888.51     2051.88    281.42 o 
  10  10   6      643.23     1077.84    385.40 o 
  12  10   6      632.93      278.07    231.14 o 
  14  10   6       11.15      -81.52    191.32 o 
  16  10   6     3442.26     3084.98    650.26 o 
  18  10   6      190.83       53.83    231.70 o 
  20  10   6      180.51      437.54    254.60 o 
  22  10   6      934.12      897.16    244.42 o 
  24  10   6      433.97       62.10    286.02 o 
 -21  11   6    17475.94    17232.84   1149.44 o 
 -19  11   6    22962.55    22430.29   1552.67 o 
 -17  11   6    10846.48    10886.86    861.98 o 
 -15  11   6    55625.35    53137.52   2487.63 o 
 -13  11   6     7445.94     8132.09    703.95 o 
 -11  11   6    36123.16    36553.27   1750.25 o 
  -9  11   6    22912.52    23115.15   1276.98 o 
  -7  11   6     3377.35     3108.37    388.79 o 
  -5  11   6    32553.15    33250.24   1649.92 o 
  -3  11   6        0.70      164.01    262.78 o 
  -1  11   6    22617.60    21585.90   1065.73 o 
   1  11   6     4038.91     4856.35    450.54 o 
   3  11   6    40268.95    41970.59   1798.37 o 
   5  11   6    26482.86    24971.93   1276.55 o 
   7  11   6     4404.37     4439.11    503.70 o 
   9  11   6    73923.16    75930.37   3411.75 o 
  11  11   6     3694.48     3896.00    447.62 o 
  13  11   6    25004.63    25721.27   1202.92 o 
  15  11   6    29349.79    31986.51   1771.17 o 
  17  11   6     1663.22     1898.66    304.48 o 
  19  11   6    13470.33    12628.46    845.49 o 
 -14  12   6      884.38      750.44    459.12 o 
 -12  12   6     7129.54     8184.48    946.78 o 
 -10  12   6     3230.25     3727.88    513.40 o 
  -8  12   6    13756.65    14370.48   1099.07 o 
  -6  12   6     1965.60     2288.10    466.65 o 
  -4  12   6    14607.77    15540.71   1102.86 o 
  -2  12   6    12479.00    12363.99    993.05 o 
   0  12   6      226.48      -27.43    276.11 o 
   2  12   6    24023.99    25646.53   1435.59 o 
   4  12   6     1114.07     1315.48    362.49 o 
   6  12   6     6249.05     5738.24    615.94 o 
   8  12   6     5738.47     5944.08    541.63 o 
  10  12   6     6150.65     6264.15    598.12 o 
  12  12   6     5778.12     5286.62    700.65 o 
  14  12   6     1247.65      963.07    310.18 o 
 -39   1   7    19845.48    25547.57   1818.72 o 
 -37   1   7        9.38      121.45    280.95 o 
 -35   1   7    34238.47    39499.91   2101.30 o 
 -33   1   7    17889.19    19403.40   1230.82 o 
 -31   1   7     2384.15     2971.25    442.08 o 
 -29   1   7    13754.17    13599.78    754.41 o 
 -27   1   7     3649.64     3840.59    372.03 o 
 -25   1   7    23734.51    24333.34   1428.14 o 
 -23   1   7     2996.06     3201.24    325.51 o 
 -21   1   7    88698.44    84921.02   4801.65 o 
 -19   1   7    21391.55    19803.99   1619.16 o 
 -17   1   7   116740.30   108557.20   2775.00 o 
 -15   1   7   208747.72   187329.83   6775.40 o 
 -13   1   7     1634.51     1752.86    155.16 o 
 -11   1   7   146531.55   128300.22   4785.04 o 
  -9   1   7    70561.84    62859.32   2367.55 o 
  -7   1   7    59734.42    61100.64   1802.94 o 
  -5   1   7   151792.33   142733.69   7366.79 o 
  -3   1   7      157.10      321.40    187.75 o 
  -1   1   7   101640.76   101845.96   1754.02 o 
   1   1   7      432.25      386.32     61.17 o 
   3   1   7   210029.89   233536.42  15435.05 o 
   5   1   7    67447.09    69431.96   1818.28 o 
   7   1   7    88809.55    85561.42   3024.34 o 
   9   1   7   220585.09   199210.61   9765.02 o 
  11   1   7      287.01      387.91     98.57 o 
  13   1   7   139902.63   137009.03   2689.40 o 
  15   1   7    42778.43    40094.03    913.16 o 
  17   1   7    26984.69    27412.34    560.13 o 
  19   1   7    48009.85    48409.15   1100.17 o 
  21   1   7    14445.49    15009.20    522.29 o 
  23   1   7    31967.28    32873.89   1229.80 o 
  25   1   7     1139.66     1070.72    144.20 o 
  27   1   7    66488.89    68402.54   2137.96 o 
  29   1   7    12451.39    13471.28    492.90 o 
  31   1   7    16260.33    16306.32    556.51 o 
  33   1   7    42450.79    45502.13   1990.53 o 
  35   1   7        1.60     -170.96    170.96 o 
  37   1   7    20889.92    21645.25   1120.89 o 
 -40   2   7      628.22      887.76    401.16 o 
 -38   2   7     3523.00     3204.28    476.03 o 
 -36   2   7     4882.49     5064.96    807.82 o 
 -34   2   7     9855.78    11350.30    938.83 o 
 -32   2   7    20807.39    22449.33   1143.68 o 
 -30   2   7      871.29     1364.11    415.68 o 
 -28   2   7    73734.08    75391.29   3583.72 o 
 -26   2   7    19233.74    17446.79   1031.13 o 
 -24   2   7    18632.35    18202.95   1306.45 o 
 -22   2   7    81757.89    82181.95   4951.10 o 
 -20   2   7      440.69      451.71    241.99 o 
 -18   2   7    46042.17    39399.41   3449.77 o 
 -16   2   7    13134.30    12969.12    632.72 o 
 -14   2   7    19120.68    18669.03    678.91 o 
 -12   2   7    42565.25    42186.52   1576.17 o 
 -10   2   7    12907.48    11116.95    369.96 o 
  -8   2   7    72410.18    69145.83   1542.38 o 
  -6   2   7    32464.56    31072.58    606.77 o 
  -4   2   7   155952.36   156312.95   4056.87 o 
  -2   2   7    95418.71    94276.91   1940.56 o 
   0   2   7    17467.82    17288.27    286.91 o 
   2   2   7   100638.24    99403.44   2057.93 o 
   4   2   7    12707.38    15581.46    252.62 o 
   6   2   7    87084.93    88011.11   1637.51 o 
   8   2   7      599.16     1052.53     87.07 o 
  10   2   7    63495.91    64743.16   1790.42 o 
  12   2   7    50082.91    52888.65   1499.72 o 
  14   2   7    83721.30    85051.40   1646.20 o 
  16   2   7   123416.01   123033.11   2713.41 o 
  18   2   7      675.81      695.48     82.17 o 
  20   2   7   101452.91   102422.98   2365.41 o 
  22   2   7    27373.10    26651.65    789.69 o 
  24   2   7    18236.00    18508.36    682.66 o 
  26   2   7    59742.40    61016.34   2057.19 o 
  28   2   7       82.75      -11.68    154.91 o 
  30   2   7     6412.89     6952.63    505.91 o 
  32   2   7     1349.64     1288.04    188.84 o 
  34   2   7     8109.67     8668.18    416.74 o 
  36   2   7     2602.45     2492.59    221.76 o 
  38   2   7     5054.52     5176.35    681.98 o 
 -39   3   7     2136.29     2348.71    473.11 o 
 -37   3   7       95.31      919.83    491.49 o 
 -35   3   7      964.75     1050.00    391.03 o 
 -33   3   7      706.27      754.62    346.19 o 
 -31   3   7      645.59     1525.63    523.66 o 
 -29   3   7     1237.26     1058.51    188.56 o 
 -27   3   7     2098.18     2098.55    356.34 o 
 -25   3   7     1759.82      993.32    324.28 o 
 -23   3   7     2261.56     1871.89    285.21 o 
 -21   3   7     1717.76     1658.29    109.86 o 
 -19   3   7      121.95      266.10     78.47 o 
 -17   3   7     2815.48     3053.21    263.63 o 
 -15   3   7     4041.08     4528.03    289.96 o 
 -13   3   7     4032.12     5238.07    419.88 o 
 -11   3   7    14953.84    15165.09    467.71 o 
  -9   3   7    11279.81    11613.77    444.08 o 
  -7   3   7     6181.34     6116.54    245.13 o 
  -5   3   7    13147.21    13144.73    304.58 o 
  -3   3   7    15131.35    16829.92    313.31 o 
  -1   3   7    22812.21    24737.81    438.30 o 
   1   3   7      879.46     1091.68     88.27 o 
   3   3   7      152.84       66.58     55.54 o 
   5   3   7      565.28      793.05     59.40 o 
   7   3   7      509.64      505.91     53.41 o 
   9   3   7    17597.19    17547.69    475.48 o 
  11   3   7     1656.96     1860.21    135.30 o 
  13   3   7     2996.40     2902.56    168.15 o 
  15   3   7     3969.37     4303.20    157.30 o 
  17   3   7    10265.88    10668.26    350.76 o 
  19   3   7      168.07      523.84    134.83 o 
  21   3   7     1369.18     1337.39    210.10 o 
  23   3   7     1854.82     2209.66    251.98 o 
  25   3   7       58.07      119.65    105.49 o 
  27   3   7     1810.53     1963.61    200.21 o 
  29   3   7     3743.87     4520.23    327.25 o 
  31   3   7     1873.74     1660.20    226.46 o 
  33   3   7     1274.39      848.78    199.53 o 
  35   3   7       16.38       37.15    146.75 o 
  37   3   7     1934.04     2023.27    317.45 o 
 -38   4   7     9957.63    10164.12    876.97 o 
 -36   4   7     3556.05     3150.03    931.11 o 
 -34   4   7    10736.65     9990.01   1014.25 o 
 -32   4   7    28669.04    25422.21   3390.97 o 
 -30   4   7      969.15      862.60    157.41 o 
 -28   4   7    58222.61    51096.48   3624.61 o 
 -26   4   7    20702.35    18149.75    580.75 o 
 -24   4   7    32496.33    31073.63   1804.18 o 
 -22   4   7    85706.72    78590.62   4527.55 o 
 -20   4   7     3597.59     3803.19    327.14 o 
 -18   4   7    58846.51    57430.71   2016.20 o 
 -16   4   7    14775.15    13389.01    682.33 o 
 -14   4   7    29948.73    29218.12    961.82 o 
 -12   4   7    22606.69    23751.65    766.78 o 
 -10   4   7    86454.50    89198.00   2573.70 o 
  -8   4   7   146456.45   150762.38   4878.24 o 
  -6   4   7     7098.30     7267.08    256.82 o 
  -4   4   7   268065.25   268098.44  10446.49 o 
  -2   4   7   108456.73   107303.79   2782.61 o 
   0   4   7    79822.06    78826.02   1935.00 o 
   2   4   7   151227.55   150640.83   3951.61 o 
   4   4   7      701.85      620.13     70.00 o 
   6   4   7    95418.24    98243.73   2345.38 o 
   8   4   7     9789.05    10053.05    215.94 o 
  10   4   7   105490.07   111699.96   2668.98 o 
  12   4   7    17907.91    17696.98    445.40 o 
  14   4   7    52836.68    53410.59   1165.00 o 
  16   4   7   127289.17   130064.72   3372.57 o 
  18   4   7      675.52      718.80    158.49 o 
  20   4   7    98615.93   101102.70   2880.30 o 
  22   4   7    48910.81    47694.01   1215.83 o 
  24   4   7    20046.25    20352.92    621.52 o 
  26   4   7    52747.36    52962.21   1490.84 o 
  28   4   7      908.91     1052.09    279.11 o 
  30   4   7    25632.71    25585.40   1297.62 o 
  32   4   7      310.21       83.85    199.17 o 
  34   4   7    11912.88    12240.94    754.22 o 
  36   4   7     4749.25     4779.83    403.75 o 
 -37   5   7       81.81     1180.52    510.49 o 
 -35   5   7     9247.69     7939.17   1106.24 o 
 -33   5   7     3664.88     3031.11    580.89 o 
 -31   5   7     2494.65     1907.13    315.99 o 
 -29   5   7     5634.12     5197.28    318.24 o 
 -27   5   7      971.49      726.33    149.38 o 
 -25   5   7     9002.18     9281.16    692.89 o 
 -23   5   7     2005.87     1534.21    369.35 o 
 -21   5   7    52267.46    51297.43   1924.73 o 
 -19   5   7     7493.64     8298.21    666.49 o 
 -17   5   7    15713.88    15801.71    617.83 o 
 -15   5   7    85672.05    83481.73   2765.60 o 
 -13   5   7     1173.67     1266.01    192.08 o 
 -11   5   7    69785.01    68929.65   2084.89 o 
  -9   5   7    30934.63    29917.09    850.46 o 
  -7   5   7     8575.81     9036.02    306.51 o 
  -5   5   7    42741.36    43099.02   1186.84 o 
  -3   5   7     6776.20     7169.95    381.14 o 
  -1   5   7    35228.59    36519.15    947.36 o 
   1   5   7     6337.87     6314.45    265.16 o 
   3   5   7    41975.18    42276.14    972.40 o 
   5   5   7    23329.77    23109.56    497.91 o 
   7   5   7    37412.50    37710.22    804.13 o 
   9   5   7   137255.45   141057.14   3804.10 o 
  11   5   7      326.02      355.17     82.65 o 
  13   5   7    36044.71    36487.26    836.82 o 
  15   5   7    30850.16    30302.20    962.38 o 
  17   5   7     5896.51     5672.03    263.09 o 
  19   5   7    11953.25    12838.90    407.44 o 
  21   5   7      718.48      537.79    110.95 o 
  23   5   7    12342.97    12403.47    522.44 o 
  25   5   7      722.41     1133.05    288.01 o 
  27   5   7    15857.50    15381.83    609.03 o 
  29   5   7     9575.38     9576.93    466.78 o 
  31   5   7    10807.60    10430.77    622.01 o 
  33   5   7    17247.31    15591.69    761.44 o 
  35   5   7       16.86      -79.73    283.00 o 
 -34   6   7     1176.38     1547.25    975.00 o 
 -32   6   7     3268.76     2603.47    306.28 o 
 -30   6   7      352.52      742.13    272.32 o 
 -28   6   7     9540.76     9099.81    485.20 o 
 -26   6   7     1129.82     1042.75    309.76 o 
 -24   6   7     7355.56     7090.82    599.52 o 
 -22   6   7    13723.15    12928.64    784.89 o 
 -20   6   7     2219.46     2597.06    311.01 o 
 -18   6   7    16891.92    16759.99    786.93 o 
 -16   6   7       36.80      261.14    203.60 o 
 -14   6   7     3437.98     3446.73    331.14 o 
 -12   6   7     3145.36     3016.39    279.13 o 
 -10   6   7    12527.46    13132.84    473.16 o 
  -8   6   7    11269.49    11929.57    453.10 o 
  -6   6   7     2087.11     2320.36    293.54 o 
  -4   6   7    23771.54    24025.50    676.57 o 
  -2   6   7    27245.16    28681.93    944.07 o 
   0   6   7     3330.00     3127.65    249.35 o 
   2   6   7    24564.86    24726.23    674.13 o 
   4   6   7      617.14     1071.83    240.70 o 
   6   6   7    27611.37    28041.31    715.40 o 
   8   6   7       23.02      105.19    114.72 o 
  10   6   7     5365.49     5975.07    280.23 o 
  12   6   7     1998.14     1927.13    155.42 o 
  14   6   7    21194.85    20797.51    544.92 o 
  16   6   7    13495.44    13371.49    414.23 o 
  18   6   7     3172.51     3489.65    201.77 o 
  20   6   7    14879.97    14832.95    452.72 o 
  22   6   7     6829.73     6633.23    362.06 o 
  24   6   7     3085.94     3508.13    307.08 o 
  26   6   7     9336.91     8971.42    416.64 o 
  28   6   7      218.40      -90.31    196.60 o 
  30   6   7     1152.83     1258.78    262.44 o 
  32   6   7      119.34     -161.33    208.43 o 
  34   6   7     2269.72     1868.70    322.97 o 
 -33   7   7    10836.48     8941.89   1539.63 o 
 -31   7   7     6695.74     6712.81    993.00 o 
 -29   7   7    17920.29    17692.97   1882.48 o 
 -27   7   7     2650.86     2567.71    381.57 o 
 -25   7   7    26550.88    25018.07   1197.20 o 
 -23   7   7       58.05      180.18    262.48 o 
 -21   7   7    47109.58    47815.19   2148.69 o 
 -19   7   7     6496.87     6202.93    503.09 o 
 -17   7   7    61874.95    61308.89   2211.91 o 
 -15   7   7   122521.64   121457.20   4815.33 o 
 -13   7   7     1915.04     2247.41    345.70 o 
 -11   7   7    84630.51    84505.91   3165.44 o 
  -9   7   7    53124.38    51041.60   1815.47 o 
  -7   7   7    42109.01    40514.49   1512.38 o 
  -5   7   7    65122.69    65221.39   2078.43 o 
  -3   7   7     6152.46     7529.08    504.46 o 
  -1   7   7    65741.70    69867.93   2174.26 o 
   1   7   7     1387.65     1598.99    170.53 o 
   3   7   7   110101.45   115005.77   3970.18 o 
   5   7   7    28348.65    29176.88    849.86 o 
   7   7   7    82720.62    82219.91   2624.34 o 
   9   7   7   110741.33   111258.25   3804.31 o 
  11   7   7     3408.63     3416.00    202.63 o 
  13   7   7   106292.53   108117.20   3343.53 o 
  15   7   7    30133.54    29983.87    941.50 o 
  17   7   7    11041.72    11911.21    490.71 o 
  19   7   7    20368.30    20085.14    825.07 o 
  21   7   7    10926.87    10791.88    452.60 o 
  23   7   7    30085.69    29038.68    906.77 o 
  25   7   7      229.65      230.26    309.89 o 
  27   7   7    57385.89    54427.50   2178.77 o 
  29   7   7    17629.72    17090.92    805.63 o 
  31   7   7     9298.06     9055.90    521.30 o 
 -30   8   7      131.96     -106.76    315.88 o 
 -28   8   7    10997.41    12206.89   1263.52 o 
 -26   8   7     2978.29     3452.53    476.33 o 
 -24   8   7     2732.58     3468.42    421.86 o 
 -22   8   7    20826.01    20700.68   1530.41 o 
 -20   8   7      187.42      319.70    268.55 o 
 -18   8   7     3618.63     3992.02    591.44 o 
 -16   8   7     1999.77     2223.57    362.10 o 
 -14   8   7     5690.39     5830.90    411.48 o 
 -12   8   7     1623.35     1650.16    246.01 o 
 -10   8   7     1519.86     1483.02    230.59 o 
  -8   8   7    21187.15    20600.67    851.15 o 
  -6   8   7     1469.72     2092.57    328.52 o 
  -4   8   7    22063.27    23438.32    825.00 o 
  -2   8   7    12028.80    12265.14    618.40 o 
   0   8   7    10474.84    10578.52    494.13 o 
   2   8   7    21862.11    21495.43    768.84 o 
   4   8   7      601.13      741.59    206.46 o 
   6   8   7    18515.87    17459.98    701.99 o 
   8   8   7      363.61      581.70    351.15 o 
  10   8   7     1403.49     2007.01    244.61 o 
  12   8   7     4973.24     4819.49    479.69 o 
  14   8   7    11447.83    11421.49    535.64 o 
  16   8   7    11891.66    12800.72    588.41 o 
  18   8   7        0.33     -152.21    214.98 o 
  20   8   7    13059.74    12779.14    508.91 o 
  22   8   7     6213.91     6312.79    434.77 o 
  24   8   7     2569.59     2986.11    270.46 o 
  26   8   7    15178.03    15071.57    692.83 o 
  28   8   7        6.62      224.00    355.93 o 
  30   8   7     2616.83     2203.13    302.27 o 
 -29   9   7     3421.38     2820.57    691.43 o 
 -27   9   7       22.02     -296.12    296.12 o 
 -25   9   7     6831.21     6960.20    698.58 o 
 -23   9   7      624.53     1046.39    409.08 o 
 -21   9   7    10177.31    10202.80    757.06 o 
 -19   9   7     3213.50     4025.29    475.04 o 
 -17   9   7    15641.90    14709.98   1049.49 o 
 -15   9   7    24733.07    25668.16   1359.19 o 
 -13   9   7      212.27      266.90    229.33 o 
 -11   9   7    37557.18    36417.86   1440.11 o 
  -9   9   7     5462.23     5021.84    421.52 o 
  -7   9   7     5941.24     5439.08    422.41 o 
  -5   9   7    20144.99    19232.66    852.19 o 
  -3   9   7     1842.03     1887.17    267.32 o 
  -1   9   7    11620.48    12985.86    751.63 o 
   1   9   7      102.16        7.57    170.71 o 
   3   9   7    30703.05    29971.72   1229.19 o 
   5   9   7     8663.81     9106.68    493.38 o 
   7   9   7    11964.36    12318.35    687.87 o 
   9   9   7    44051.64    42998.82   1701.22 o 
  11   9   7      594.93      776.71    225.75 o 
  13   9   7    14912.09    15266.84    680.93 o 
  15   9   7    11775.59    11822.06    562.54 o 
  17   9   7     5990.73     6477.41    447.41 o 
  19   9   7     2116.16     2047.59    305.68 o 
  21   9   7     3112.92     3199.01    286.09 o 
  23   9   7     7180.52     7393.39    446.00 o 
  25   9   7     1459.88      885.21    230.77 o 
  27   9   7     8876.17     9075.35    951.17 o 
 -24  10   7    13857.35    14401.37   1159.61 o 
 -22  10   7    29122.90    27638.71   1573.98 o 
 -20  10   7      774.72      829.83    341.08 o 
 -18  10   7    23065.77    22134.22   1522.08 o 
 -16  10   7     2459.05     2602.46    416.46 o 
 -14  10   7    15351.50    15134.64   1120.55 o 
 -12  10   7     2789.74     2514.81    348.52 o 
 -10  10   7    41462.78    40305.29   1917.83 o 
  -8  10   7    38372.77    38454.49   1819.23 o 
  -6  10   7     2476.41     2421.05    484.32 o 
  -4  10   7   107433.06   106821.39   4908.61 o 
  -2  10   7    38285.24    38848.60   1664.07 o 
   0  10   7    19542.63    21418.01   1011.32 o 
   2  10   7    77731.90    76557.48   3310.05 o 
   4  10   7     1611.63     1870.01    295.95 o 
   6  10   7    37254.58    36910.48   1536.48 o 
   8  10   7    14563.56    14574.81    968.10 o 
  10  10   7    17312.26    16458.51    884.67 o 
  12  10   7     6570.43     6686.96    521.98 o 
  14  10   7    12246.91    12025.29    576.26 o 
  16  10   7    38268.54    37159.11   1464.48 o 
  18  10   7      729.45      970.80    267.45 o 
  20  10   7    42200.74    41407.55   1668.02 o 
  22  10   7    15368.70    14177.52    868.23 o 
  24  10   7    17118.54    17652.12   1018.42 o 
 -21  11   7     1148.39      613.17    675.19 o 
 -19  11   7     1574.18      989.08    396.55 o 
 -17  11   7     1966.65     1846.08    430.93 o 
 -15  11   7     6292.86     6493.79    673.79 o 
 -13  11   7      969.56     1064.95    358.38 o 
 -11  11   7     2903.50     2828.78    447.20 o 
  -9  11   7       58.85      452.68    382.72 o 
  -7  11   7      239.91      478.17    290.97 o 
  -5  11   7     1419.04      920.59    326.20 o 
  -3  11   7      336.68      431.13    277.27 o 
  -1  11   7     1124.00     1519.89    368.89 o 
   1  11   7      274.34      322.15    272.81 o 
   3  11   7     2683.13     2780.72    408.41 o 
   5  11   7      680.78      799.45    311.40 o 
   7  11   7     2027.72     1867.21    333.74 o 
   9  11   7     7344.45     7086.80    631.28 o 
  11  11   7      408.24       81.47    236.23 o 
  13  11   7     3720.46     3454.55    374.99 o 
  15  11   7     3589.58     3891.29    409.47 o 
  17  11   7      799.69      479.41    239.81 o 
  19  11   7     1683.46     1275.51    308.24 o 
 -14  12   7     3958.90     3479.74    516.30 o 
 -12  12   7     2734.58     3153.34    517.74 o 
 -10  12   7     2657.80     2725.22    541.08 o 
  -8  12   7    12259.93    12589.37   1075.48 o 
  -6  12   7     2760.49     2139.22    604.84 o 
  -4  12   7    28607.23    28404.13   1475.50 o 
  -2  12   7     9570.86     9452.75    706.60 o 
   0  12   7    10125.31    11116.02    911.75 o 
   2  12   7    17186.91    17461.68   1176.31 o 
   4  12   7       23.23       18.36    257.07 o 
   6  12   7    12383.27    14260.86    910.66 o 
   8  12   7       72.54      -36.13    273.14 o 
  10  12   7    10288.68     9483.63    844.73 o 
  12  12   7     5560.51     4373.12    518.17 o 
 -40   0   8      298.68      993.79    600.79 o 
 -38   0   8    15529.33    16754.05   1859.29 o 
 -36   0   8      903.86     1158.63    621.42 o 
 -34   0   8     7785.31     8984.71    971.75 o 
 -32   0   8    33787.03    38271.31   3036.31 o 
 -30   0   8    30162.48    34354.19   2665.98 o 
 -28   0   8    74587.69    83952.04   4848.84 o 
 -26   0   8    22553.09    24537.96   1679.70 o 
 -24   0   8    81927.26    86267.22   5080.92 o 
 -22   0   8    48761.46    46736.78   2748.54 o 
 -20   0   8     1760.01     2054.49    313.12 o 
 -18   0   8    61217.77    50068.29   2851.33 o 
 -16   0   8    11811.76    10824.84    738.53 o 
 -14   0   8    12320.33    11356.64    722.28 o 
 -12   0   8     1882.83     1930.44    266.94 o 
 -10   0   8   239716.19   235131.20  11487.70 o 
  -8   0   8    73571.87    75879.66   4267.38 o 
  -6   0   8    52823.51    52826.56   1387.16 o 
  -4   0   8   924316.25   924321.44  99406.15 o 
  -2   0   8    41497.63    40800.41   3394.79 o 
   0   0   8   160950.53   150297.33   8187.36 o 
   2   0   8   614677.50   653196.38  82274.39 o 
   4   0   8    22105.47    22278.84   1253.82 o 
   6   0   8    21857.94    21688.38    922.42 o 
   8   0   8    32534.48    30738.93   1482.49 o 
  10   0   8   131665.31   129804.82   3983.99 o 
  12   0   8     1453.69     1346.69     93.16 o 
  14   0   8    54305.33    52793.78   1429.83 o 
  16   0   8   182393.59   187683.45   7593.48 o 
  18   0   8    56001.90    55703.15   1374.06 o 
  20   0   8    90129.29    89677.09   2403.56 o 
  22   0   8    19143.18    18862.04    599.20 o 
  24   0   8   129470.34   128680.91   5584.91 o 
  26   0   8    21487.82    22963.17   1188.70 o 
  28   0   8      124.05      155.72    208.13 o 
  30   0   8    37161.68    40691.80   3325.89 o 
  32   0   8     2744.84     2588.46    307.23 o 
  34   0   8    12601.46    14675.26   1649.27 o 
  36   0   8     4825.34     4238.01   1178.41 o 
  38   0   8    25946.86    23180.49   1223.45 o 
 -39   1   8     6021.49     6758.06    961.12 o 
 -37   1   8     1392.92     1905.76    422.26 o 
 -35   1   8     5735.04     7650.82   1100.35 o 
 -33   1   8     5314.12     6356.94    617.68 o 
 -31   1   8    11784.31    14441.17    822.27 o 
 -29   1   8       71.33      299.01    261.12 o 
 -27   1   8       45.62     -181.99    201.16 o 
 -25   1   8     5931.45     5386.43    642.41 o 
 -23   1   8     9762.29     9403.46    788.30 o 
 -21   1   8     7919.84     7964.23    603.91 o 
 -19   1   8     1855.81     1857.87    258.01 o 
 -17   1   8    66005.65    62467.21   2062.42 o 
 -15   1   8    25437.13    24824.79    622.15 o 
 -13   1   8     2568.37     2714.21    169.46 o 
 -11   1   8    51361.74    44639.84   1631.78 o 
  -9   1   8     1320.15     1440.97     75.82 o 
  -7   1   8    12153.55    13396.27    584.99 o 
  -5   1   8    29023.98    26045.86    516.97 o 
  -3   1   8     1909.32     1896.84     90.39 o 
  -1   1   8      386.13      384.67     59.98 o 
   1   1   8     4710.85     4309.37    128.46 o 
   3   1   8   173990.52   170195.66   6522.81 o 
   5   1   8     7186.69     6724.74    202.78 o 
   7   1   8    20552.87    19247.00    870.34 o 
   9   1   8    65699.74    65293.11   2406.91 o 
  11   1   8    17762.92    18178.12    406.29 o 
  13   1   8    10863.66    10225.77    262.13 o 
  15   1   8    35414.75    35982.16    562.11 o 
  17   1   8    29925.08    30223.51    579.89 o 
  19   1   8     1346.22     1120.59    175.94 o 
  21   1   8       44.75      164.21     87.28 o 
  23   1   8    35016.83    36599.21   1691.79 o 
  25   1   8     9571.72     9843.82    591.19 o 
  27   1   8     4643.80     4801.12    290.90 o 
  29   1   8     1927.86     2023.05    151.55 o 
  31   1   8    15765.27    15650.12    570.76 o 
  33   1   8     1553.26     1362.57    194.07 o 
  35   1   8      296.46       40.32    158.31 o 
  37   1   8    10294.44    11258.12    699.70 o 
 -38   2   8     2868.96     3196.62    562.10 o 
 -36   2   8      346.23      637.12    432.27 o 
 -34   2   8    14342.56    16739.04   1123.18 o 
 -32   2   8     3714.00     5135.28    541.16 o 
 -30   2   8     1079.05     1395.90    379.82 o 
 -28   2   8    36628.50    37210.27   1958.84 o 
 -26   2   8      144.75      223.86    224.37 o 
 -24   2   8    31485.50    30166.02   1125.04 o 
 -22   2   8    56290.29    54240.41   2970.85 o 
 -20   2   8     2861.58     3036.84    639.21 o 
 -18   2   8    17974.77    15627.03   1997.30 o 
 -16   2   8     8031.04     6553.29    767.30 o 
 -14   2   8    36821.72    35068.21   1969.20 o 
 -12   2   8       26.04      305.92    168.30 o 
 -10   2   8    23989.37    22489.82    484.39 o 
  -8   2   8    30808.56    30077.63    765.40 o 
  -6   2   8    36805.41    33435.38    696.71 o 
  -4   2   8   152123.67   149223.80   4784.10 o 
  -2   2   8    22600.31    23614.60    484.64 o 
   0   2   8    58663.77    57839.56   1306.32 o 
   2   2   8    11017.09     9648.87    261.63 o 
   4   2   8      190.74      183.30     44.29 o 
   6   2   8    83329.60    82636.12   2406.96 o 
   8   2   8      918.55     1107.63    117.06 o 
  10   2   8    25714.57    26503.51   1147.22 o 
  12   2   8     7950.48     7363.46    248.87 o 
  14   2   8   130040.05   129466.49   2681.07 o 
  16   2   8    22014.38    21487.72    350.41 o 
  18   2   8      769.76      853.91     68.46 o 
  20   2   8   107906.73   112954.57   2616.41 o 
  22   2   8      537.47      453.28    103.10 o 
  24   2   8     6724.15     6820.48    403.27 o 
  26   2   8    35031.95    35021.44    993.12 o 
  28   2   8     1367.82     1317.36    160.24 o 
  30   2   8     6905.22     6347.57    341.71 o 
  32   2   8      773.73     1070.37    187.57 o 
  34   2   8    13549.07    13507.67    578.20 o 
  36   2   8      235.04      178.71    151.76 o 
 -39   3   8    10531.06    11525.31   1060.76 o 
 -37   3   8     3988.64     4350.88    755.28 o 
 -35   3   8    55954.43    64047.54   3419.85 o 
 -33   3   8     3875.02     4957.06    598.67 o 
 -31   3   8     9242.27    10004.51    869.39 o 
 -29   3   8    18956.41    17669.46    566.62 o 
 -27   3   8     8277.91     7766.02    329.46 o 
 -25   3   8    10576.06    11491.96    878.76 o 
 -23   3   8     8633.36     8469.04    655.20 o 
 -21   3   8    88722.98    74559.53   7717.88 o 
 -19   3   8      437.53      385.81    152.67 o 
 -17   3   8   109275.98   108919.17   4556.73 o 
 -15   3   8   186447.77   178684.55   6197.72 o 
 -13   3   8    41371.32    40456.03   1343.94 o 
 -11   3   8   164358.16   164268.83   5328.41 o 
  -9   3   8    30983.81    29082.33    641.79 o 
  -7   3   8    99976.56   100418.63   2348.13 o 
  -5   3   8    28108.28    28467.44    566.23 o 
  -3   3   8     2145.10     5228.68    433.24 o 
  -1   3   8    74277.22    74866.83   1463.32 o 
   1   3   8    42133.88    40799.63    797.57 o 
   3   3   8   115352.39   118696.94   2671.30 o 
   5   3   8    29470.52    29329.68    634.66 o 
   7   3   8   265367.75   271118.69   8250.84 o 
   9   3   8   145091.97   147876.41   3384.40 o 
  11   3   8     3441.18     4616.38    156.87 o 
  13   3   8   178756.55   179763.28   5229.62 o 
  15   3   8      851.72      666.05     89.46 o 
  17   3   8    34724.86    35120.85    850.31 o 
  19   3   8    34423.32    32841.48    672.57 o 
  21   3   8    41604.11    42789.39    910.88 o 
  23   3   8    24301.60    25124.06    627.53 o 
  25   3   8     4614.45     4772.51    214.81 o 
  27   3   8    96320.58    95678.98   3596.05 o 
  29   3   8     4063.14     4243.32    304.18 o 
  31   3   8    26652.52    26884.90   1235.95 o 
  33   3   8    40460.05    40908.09   1754.85 o 
  35   3   8     3409.33     2713.68    275.47 o 
  37   3   8    17639.38    16431.77   1029.94 o 
 -38   4   8       12.34      482.46    439.78 o 
 -36   4   8      233.53     -264.44    349.06 o 
 -34   4   8     2368.37     2328.46    693.34 o 
 -32   4   8       37.32      -30.64    373.50 o 
 -30   4   8       26.10       91.19    123.24 o 
 -28   4   8    12849.79    13011.33    981.28 o 
 -26   4   8       87.21      214.01    120.90 o 
 -24   4   8     1617.45     1717.65     78.68 o 
 -22   4   8    14901.28    14295.46    791.29 o 
 -20   4   8       59.02      -77.34     78.67 o 
 -18   4   8       86.91      350.82    206.71 o 
 -16   4   8      780.07      847.53    189.94 o 
 -14   4   8    15300.18    15207.25    514.77 o 
 -12   4   8     5939.76    10056.90   1160.71 o 
 -10   4   8      144.47       89.93    120.76 o 
  -8   4   8    19213.23    18509.73    526.71 o 
  -6   4   8     9291.73     8506.36    442.43 o 
  -4   4   8     2250.39     2349.81    212.63 o 
  -2   4   8    14661.74    15221.81    417.97 o 
   0   4   8    45040.23    44578.64    875.47 o 
   2   4   8      514.98      396.99     80.36 o 
   4   4   8     7960.14     7652.95    183.91 o 
   6   4   8    27887.51    27034.66    485.44 o 
   8   4   8     2061.26     1979.24     85.30 o 
  10   4   8     3108.23     3428.57    171.70 o 
  12   4   8     1307.73     1387.71     86.63 o 
  14   4   8    13357.48    13125.77    332.67 o 
  16   4   8      838.23      961.99     83.92 o 
  18   4   8     1312.54     1204.63    115.24 o 
  20   4   8    13046.41    12358.25    413.31 o 
  22   4   8     2473.12     2098.51    206.55 o 
  24   4   8      745.72     1189.89    165.87 o 
  26   4   8     2949.71     3022.45    219.78 o 
  28   4   8     1291.18     1209.49    151.31 o 
  30   4   8      454.02      463.35    146.91 o 
  32   4   8     1058.51     1087.13    201.21 o 
  34   4   8     2545.39     2232.45    463.23 o 
  36   4   8      165.60      497.03    277.48 o 
 -35   5   8    12257.79    11526.97   1180.33 o 
 -33   5   8     5840.60     4774.07   1013.82 o 
 -31   5   8     9333.16     8789.02    447.39 o 
 -29   5   8     1306.92     1290.11    244.02 o 
 -27   5   8     1565.78     1344.86    175.94 o 
 -25   5   8    17021.01    16424.58    997.53 o 
 -23   5   8    14073.12    12120.55    896.27 o 
 -21   5   8    18221.71    18311.19   1134.74 o 
 -19   5   8      790.19     1452.96    582.98 o 
 -17   5   8   121440.99   117948.44   4240.52 o 
 -15   5   8    47794.86    47637.06   1466.28 o 
 -13   5   8     1381.23     1667.01    208.71 o 
 -11   5   8   142991.86   142040.77   5404.47 o 
  -9   5   8    16846.22    17573.83    618.64 o 
  -7   5   8    18886.25    18798.25    594.87 o 
  -5   5   8    66052.74    63103.15   1625.45 o 
  -3   5   8    46421.01    46239.59   1161.30 o 
  -1   5   8    10946.33    11641.87    376.12 o 
   1   5   8     2541.37     2692.05    149.27 o 
   3   5   8   138029.92   140000.08   4036.03 o 
   5   5   8     1105.55     1125.92    134.63 o 
   7   5   8    69150.05    71484.02   1850.21 o 
   9   5   8    83133.11    83558.43   2011.69 o 
  11   5   8    15731.04    15354.50    407.09 o 
  13   5   8    72991.13    77072.85   1996.27 o 
  15   5   8    29429.65    29001.62    701.54 o 
  17   5   8    29682.13    29448.60    752.04 o 
  19   5   8     4971.72     5106.56    202.87 o 
  21   5   8     2112.22     1937.80    233.30 o 
  23   5   8    28150.06    26163.33   1210.25 o 
  25   5   8    11725.73    11323.79    528.94 o 
  27   5   8    27034.69    27259.99   1152.38 o 
  29   5   8     3125.69     3262.36    245.73 o 
  31   5   8    23841.42    22958.42    885.87 o 
  33   5   8     7156.17     7419.74    433.48 o 
  35   5   8      925.29      233.92    281.03 o 
 -34   6   8     9216.75     6761.51   1074.13 o 
 -32   6   8    15586.14    11404.54   1115.85 o 
 -30   6   8     9499.29     8819.07    698.53 o 
 -28   6   8    41090.10    38345.38   1789.67 o 
 -26   6   8    10230.22     9843.83    723.04 o 
 -24   6   8    45127.88    42582.05   2375.82 o 
 -22   6   8    39752.77    38543.82   1621.78 o 
 -20   6   8      188.92      316.19    222.90 o 
 -18   6   8    41516.57    42716.21   1787.60 o 
 -16   6   8      459.23      130.83    246.47 o 
 -14   6   8    11571.00    11940.49    574.20 o 
 -12   6   8     3870.88     3687.11    286.36 o 
 -10   6   8   100268.64   100375.67   3557.83 o 
  -8   6   8    41861.41    42880.71   1305.48 o 
  -6   6   8    43581.99    46579.74   1363.97 o 
  -4   6   8   295658.94   301172.34  13940.66 o 
  -2   6   8    13196.76    15826.89    767.92 o 
   0   6   8    55708.65    56668.04   1614.27 o 
   2   6   8    99444.80    99301.23   3060.78 o 
   4   6   8    17239.81    17297.56    496.56 o 
   6   6   8    42375.86    42900.78   1006.66 o 
   8   6   8     1985.44     1793.17    216.44 o 
  10   6   8    50747.34    50668.25   1265.02 o 
  12   6   8     1194.80     1327.45    153.20 o 
  14   6   8    33269.96    34154.54    845.14 o 
  16   6   8    56522.07    56275.31   1437.29 o 
  18   6   8    22716.08    22493.10    547.41 o 
  20   6   8    50272.77    49880.84   1343.02 o 
  22   6   8    10932.10    11025.22    393.20 o 
  24   6   8    46993.30    46648.53   2118.55 o 
  26   6   8    24087.17    23818.53    872.26 o 
  28   6   8      879.08      659.45    225.37 o 
  30   6   8    24520.12    23921.46   1491.34 o 
  32   6   8     1466.72     1209.25    253.49 o 
 -33   7   8       97.53      224.71    520.87 o 
 -31   7   8      132.00      202.80    206.30 o 
 -29   7   8      446.86      -36.86    448.41 o 
 -27   7   8      274.24     -265.40    368.98 o 
 -25   7   8     1035.87     1140.64    328.05 o 
 -23   7   8      705.22      528.03    304.12 o 
 -21   7   8      112.91      400.80    235.79 o 
 -19   7   8      585.00      531.67    307.87 o 
 -17   7   8     1050.00     1088.69    256.63 o 
 -15   7   8      145.33     -150.64    201.15 o 
 -13   7   8     5001.68     5233.14    377.16 o 
 -11   7   8     1506.36     2148.17    489.76 o 
  -9   7   8        5.21      122.44    150.96 o 
  -7   7   8      556.56      877.71    187.06 o 
  -5   7   8       44.54      378.45    179.84 o 
  -3   7   8     6662.22     6898.85    510.54 o 
  -1   7   8      422.88      446.99    154.79 o 
   1   7   8      107.51       33.75    156.47 o 
   3   7   8     1280.16     1236.13    185.80 o 
   5   7   8     4152.74     4259.53    288.25 o 
   7   7   8      965.51     1150.69    167.21 o 
   9   7   8     2758.73     3140.38    208.94 o 
  11   7   8      380.32      350.38    115.52 o 
  13   7   8      326.40      362.45    224.41 o 
  15   7   8     2171.98     1983.24    183.24 o 
  17   7   8     1701.87     1813.91    166.90 o 
  19   7   8     1965.19     2120.66    172.21 o 
  21   7   8     2692.16     2601.60    254.16 o 
  23   7   8     1072.75     1174.20    190.85 o 
  25   7   8       62.77      280.11    305.06 o 
  27   7   8        0.85      288.84    190.13 o 
  29   7   8      687.54      617.07    233.15 o 
  31   7   8     1140.21     1215.74    255.71 o 
 -30   8   8     3987.14     3199.56    537.51 o 
 -28   8   8    45356.78    41827.05   2582.25 o 
 -26   8   8      653.57      494.72    303.10 o 
 -24   8   8    24353.85    23758.78   1717.66 o 
 -22   8   8    48975.71    49597.11   2353.28 o 
 -20   8   8     5532.62     5519.74    464.18 o 
 -18   8   8    27712.04    28662.29   1489.25 o 
 -16   8   8     8016.75     7766.27    545.58 o 
 -14   8   8    18135.70    17402.90    845.71 o 
 -12   8   8       83.28       -4.48    274.30 o 
 -10   8   8    36580.02    36383.04   1631.30 o 
  -8   8   8    31978.32    31886.67   1302.65 o 
  -6   8   8    26194.38    26521.96   1090.55 o 
  -4   8   8    61700.67    62308.66   2135.29 o 
  -2   8   8    19470.42    20266.13    871.53 o 
   0   8   8    59753.11    61277.15   2155.86 o 
   2   8   8    23020.24    23950.29   1020.00 o 
   4   8   8     5476.07     5661.75    421.25 o 
   6   8   8    52234.68    52583.68   1698.77 o 
   8   8   8     1174.09     1153.59    195.03 o 
  10   8   8    34236.84    34208.84   1097.66 o 
  12   8   8     6212.05     6541.19    379.34 o 
  14   8   8    62514.46    64656.46   1979.08 o 
  16   8   8    27297.20    25566.19    787.98 o 
  18   8   8     3747.61     4026.38    263.68 o 
  20   8   8    75271.23    76040.20   2383.87 o 
  22   8   8     1513.61     1632.69    269.68 o 
  24   8   8    16122.82    16582.95    739.56 o 
  26   8   8    26163.55    24740.62   1050.00 o 
  28   8   8     1687.40     1784.66    375.71 o 
 -27   9   8     7419.91     8489.52    876.05 o 
 -25   9   8     3378.51     3314.24    569.20 o 
 -23   9   8     1732.97     1933.77    373.40 o 
 -21   9   8    34820.50    33058.27   1619.20 o 
 -19   9   8       30.72      404.59    316.79 o 
 -17   9   8    33452.31    31702.35   1717.31 o 
 -15   9   8    49191.27    49473.19   2177.87 o 
 -13   9   8     6691.00     7300.82    559.72 o 
 -11   9   8    40741.86    39536.96   1667.14 o 
  -9   9   8    12635.05    12725.33    835.76 o 
  -7   9   8    24852.10    25039.08   1162.42 o 
  -5   9   8     9527.86     8122.17    468.86 o 
  -3   9   8     3063.93     3093.08    291.79 o 
  -1   9   8    26162.97    26139.61   1127.62 o 
   1   9   8    17688.19    19439.52    832.15 o 
   3   9   8    44901.15    44940.44   1666.05 o 
   5   9   8     8189.08     8066.30    431.46 o 
   7   9   8    49700.58    52694.35   1807.42 o 
   9   9   8    36602.70    37888.75   1572.69 o 
  11   9   8     4133.44     4027.15    327.83 o 
  13   9   8    59337.63    62572.85   2106.95 o 
  15   9   8     6471.71     6466.75    407.65 o 
  17   9   8     6278.90     5850.53    416.71 o 
  19   9   8    10340.31    11206.07    547.40 o 
  21   9   8    10491.00    10013.16    493.82 o 
  23   9   8     5706.96     5068.52    423.17 o 
  25   9   8     2790.81     2538.98    401.73 o 
 -24  10   8     3085.99     2472.61    578.57 o 
 -22  10   8      581.46      395.18    303.85 o 
 -20  10   8       29.28     -260.43    309.62 o 
 -18  10   8      773.13      706.23    302.61 o 
 -16  10   8     1339.50      977.20    367.49 o 
 -14  10   8      112.52      283.55    291.81 o 
 -12  10   8     1798.01     2099.62    364.94 o 
 -10  10   8      691.58      856.60    268.29 o 
  -8  10   8       12.40      485.52    269.06 o 
  -6  10   8      149.86       -0.93    222.21 o 
  -4  10   8     7516.54     7983.45    590.18 o 
  -2  10   8      108.52      104.39    293.17 o 
   0  10   8      566.76      505.06    223.75 o 
   2  10   8     2142.16     2597.57    349.79 o 
   4  10   8      812.76      406.56    208.63 o 
   6  10   8       59.39     -115.60    212.97 o 
   8  10   8      256.81      254.83    200.75 o 
  10  10   8      987.27     1153.94    278.91 o 
  12  10   8      217.00      462.32    253.50 o 
  14  10   8      781.40      881.33    211.14 o 
  16  10   8     1510.11     1681.34    249.95 o 
  18  10   8      737.22      982.43    288.24 o 
  20  10   8      137.03      507.22    212.56 o 
  22  10   8        7.89      125.56    183.51 o 
 -19  11   8     1891.18     1739.47    475.68 o 
 -17  11   8    41556.75    42756.30   2553.73 o 
 -15  11   8    31442.15    28972.70   1679.76 o 
 -13  11   8     2767.43     2787.97    492.99 o 
 -11  11   8    49749.52    50794.32   2686.84 o 
  -9  11   8     4918.63     4903.11    670.46 o 
  -7  11   8    14269.52    14065.03    959.62 o 
  -5  11   8    16308.08    16738.20   1148.24 o 
  -3  11   8     8948.17     9264.24    945.83 o 
  -1  11   8    13238.55    12736.04    870.12 o 
   1  11   8     3172.26     3366.81    427.37 o 
   3  11   8    45560.89    47601.04   2016.75 o 
   5  11   8      491.65      336.56    262.24 o 
   7  11   8    61093.19    57448.09   2590.18 o 
   9  11   8    47639.67    46609.20   2038.67 o 
  11  11   8     5473.50     5484.67    462.87 o 
  13  11   8    42209.97    41228.37   1901.61 o 
  15  11   8     6190.00     6762.77    567.96 o 
  17  11   8    15011.02    14378.18    847.84 o 
 -12  12   8      603.59      535.88    328.96 o 
 -10  12   8    10686.27    10667.46    900.33 o 
  -8  12   8     3556.34     2715.54    753.60 o 
  -6  12   8     4904.27     3476.63    759.58 o 
  -4  12   8    27475.43    28045.68   1540.83 o 
  -2  12   8     2790.80     1753.80    441.84 o 
   0  12   8     9078.61     8473.23    654.10 o 
   2  12   8    16188.65    17173.69   1289.92 o 
   4  12   8     1874.58     1148.73    430.45 o 
   6  12   8    11184.34    10239.54   1112.28 o 
   8  12   8        9.20      -11.61    291.45 o 
  10  12   8     8360.58     9365.30   1044.54 o 
 -39   1   9     5613.60     7349.32    797.53 o 
 -37   1   9    12297.70    16501.18   1389.07 o 
 -35   1   9    30645.71    37299.12   2238.28 o 
 -33   1   9      552.16      790.62    344.54 o 
 -31   1   9    23209.65    27562.50   1586.90 o 
 -29   1   9     4648.32     5158.08    532.61 o 
 -27   1   9    15715.29    17417.97    910.11 o 
 -25   1   9     4854.81     4437.72    409.40 o 
 -23   1   9    37789.44    35703.17   2485.55 o 
 -21   1   9    48452.94    44285.91   3933.19 o 
 -19   1   9     7667.00     6991.24    396.95 o 
 -17   1   9   225366.81   219339.77   7921.83 o 
 -15   1   9    67277.63    65075.20   1647.48 o 
 -13   1   9    24402.81    22663.70    573.04 o 
 -11   1   9   196974.42   178191.28   6352.83 o 
  -9   1   9    10165.83    10705.07    368.92 o 
  -7   1   9    46897.71    45658.78    813.77 o 
  -5   1   9    19084.63    18813.11    392.54 o 
  -3   1   9    32449.99    30776.21    930.15 o 
  -1   1   9     1167.79     1151.71     63.92 o 
   1   1   9    81584.25    82802.02   2504.72 o 
   3   1   9    79066.31    71470.88   2538.62 o 
   5   1   9     6123.07     5889.16    174.94 o 
   7   1   9   297928.75   280509.53  12095.55 o 
   9   1   9    66471.46    63133.80   2175.58 o 
  11   1   9    49065.71    47066.65   1668.10 o 
  13   1   9   153970.44   152358.47   2844.65 o 
  15   1   9     1788.28     1786.96    101.27 o 
  17   1   9    51119.52    50686.75   1185.17 o 
  19   1   9     4520.92     5377.67    327.96 o 
  21   1   9    39369.20    39011.77   1309.20 o 
  23   1   9    14689.49    14813.84    869.75 o 
  25   1   9    16470.14    16343.52    704.10 o 
  27   1   9    46335.62    46410.30   1944.99 o 
  29   1   9        2.76      -82.96    132.91 o 
  31   1   9    35965.32    35432.97   1582.52 o 
  33   1   9    12487.64    12408.62    647.50 o 
  35   1   9    10919.02    11890.16   1232.97 o 
  37   1   9    18143.27    17441.41   1555.60 o 
 -38   2   9     6461.07     7502.96    730.02 o 
 -36   2   9        2.38     -325.58    325.58 o 
 -34   2   9    14983.30    16322.08   1020.35 o 
 -32   2   9     5392.12     5506.20    639.35 o 
 -30   2   9    24060.78    23560.77   1476.70 o 
 -28   2   9    37622.62    37417.74   2183.57 o 
 -26   2   9       34.58     -134.06    240.79 o 
 -24   2   9    71359.05    69407.09   5106.05 o 
 -22   2   9    34581.07    33794.10   1122.83 o 
 -20   2   9     7649.90     8241.69    373.23 o 
 -18   2   9    36636.32    32740.92   3132.25 o 
 -16   2   9      194.84      306.31     65.51 o 
 -14   2   9    16718.71    14894.82   1172.33 o 
 -12   2   9     6316.00     6108.84    393.65 o 
 -10   2   9   124286.77   121422.33   3985.90 o 
  -8   2   9     9984.00     9776.01    331.45 o 
  -6   2   9    66454.12    63755.47   1343.15 o 
  -4   2   9   173610.33   164993.31   4657.61 o 
  -2   2   9    11017.26    12029.67    424.10 o 
   0   2   9   196843.13   199856.94   5281.50 o 
   2   2   9    67773.65    67414.27   1335.56 o 
   4   2   9    25563.60    26466.47    654.06 o 
   6   2   9    62360.16    62979.09   2321.13 o 
   8   2   9    16808.06    18241.76    826.94 o 
  10   2   9    28743.54    26297.81    990.11 o 
  12   2   9     2277.56     2426.30    135.74 o 
  14   2   9   126523.33   126242.84   2419.23 o 
  16   2   9    26235.18    26052.66    378.49 o 
  18   2   9    41707.24    41678.20    854.18 o 
  20   2   9   100062.88   101050.28   2281.08 o 
  22   2   9       34.93      198.92     92.90 o 
  24   2   9    48324.09    47853.90   1361.55 o 
  26   2   9    17576.79    17344.78    985.68 o 
  28   2   9    11554.30    11381.22    814.69 o 
  30   2   9     8381.19     8297.57    376.80 o 
  32   2   9      835.93      604.87    160.57 o 
  34   2   9     9113.92     9785.90    898.89 o 
  36   2   9       53.86      210.58    188.31 o 
 -37   3   9     2154.50     2394.70    508.77 o 
 -35   3   9     1621.35     1079.80    486.75 o 
 -33   3   9      169.87      576.32    545.13 o 
 -31   3   9       96.56      369.23    466.48 o 
 -29   3   9     1718.53     1660.73    571.16 o 
 -27   3   9     1071.77      879.51    101.34 o 
 -25   3   9     2278.04     2393.96    227.28 o 
 -23   3   9      237.32      348.47    445.46 o 
 -21   3   9     4079.97     3884.57    596.26 o 
 -19   3   9     1006.23      835.04    113.49 o 
 -17   3   9     9977.23     9944.44    392.72 o 
 -15   3   9     1538.83     1664.81    159.07 o 
 -13   3   9      287.62      257.91    152.51 o 
 -11   3   9     9443.14    10042.37    340.82 o 
  -9   3   9       29.18      190.25     90.78 o 
  -7   3   9      924.13      822.54    100.98 o 
  -5   3   9     2494.79     2883.28    159.18 o 
  -3   3   9     1666.66     1901.97    206.54 o 
  -1   3   9      762.75     1054.68     95.55 o 
   1   3   9     8388.62     8872.70    201.36 o 
   3   3   9    15605.06    16208.21    294.91 o 
   5   3   9     1461.15     1449.00    105.35 o 
   7   3   9     1126.52     1378.85     55.92 o 
   9   3   9     7921.64     7950.35    163.27 o 
  11   3   9     4056.20     4449.91    311.41 o 
  13   3   9     3193.79     3548.79    220.25 o 
  15   3   9      232.05      217.03     55.21 o 
  17   3   9    10618.52    10387.68    244.96 o 
  19   3   9       36.38       32.00     61.31 o 
  21   3   9      269.24      313.13     94.36 o 
  23   3   9     2441.21     2436.80    144.54 o 
  25   3   9     1912.64     1941.88    179.16 o 
  27   3   9     3360.56     3174.61    231.49 o 
  29   3   9      189.54      185.38    127.07 o 
  31   3   9     3061.59     2605.60    246.90 o 
  33   3   9      581.31      547.51    154.24 o 
  35   3   9     1182.13      807.06    320.05 o 
 -36   4   9      115.64      116.51    363.22 o 
 -34   4   9    17124.97    18361.41   1313.31 o 
 -32   4   9     5750.26     6081.05    792.42 o 
 -30   4   9    22662.77    20406.67    814.68 o 
 -28   4   9    51374.94    48454.24   3496.20 o 
 -26   4   9       17.21      209.04    441.78 o 
 -24   4   9    67693.65    54884.42   6622.31 o 
 -22   4   9    42028.62    39908.45   2109.67 o 
 -20   4   9    11754.39    11994.13    601.14 o 
 -18   4   9    32579.62    32753.08   1062.55 o 
 -16   4   9     6807.94     6874.96    539.40 o 
 -14   4   9    38950.12    38360.20    895.95 o 
 -12   4   9     8088.46     7755.23    261.04 o 
 -10   4   9   167784.70   167606.59   5065.06 o 
  -8   4   9    10676.01    10176.97    282.88 o 
  -6   4   9   195345.27   201057.09   6315.73 o 
  -4   4   9   376068.34   388557.13  16578.95 o 
  -2   4   9     4639.37    13901.94    730.61 o 
   0   4   9   151020.88   149505.64   4043.67 o 
   2   4   9   111398.43   111540.29   2649.89 o 
   4   4   9    34031.61    34834.46    643.99 o 
   6   4   9    60458.91    60523.28   1155.71 o 
   8   4   9      827.09     1047.64     83.23 o 
  10   4   9    60592.24    61068.66   1166.69 o 
  12   4   9     8399.18     9635.89    213.76 o 
  14   4   9    95304.63    97521.76   2185.21 o 
  16   4   9    30195.28    30562.68    805.82 o 
  18   4   9    45713.70    47044.00   1397.12 o 
  20   4   9    78213.02    77555.91   2113.47 o 
  22   4   9       47.67       82.29    163.99 o 
  24   4   9    88437.64    90743.32   2382.17 o 
  26   4   9    24193.54    24753.77    750.80 o 
  28   4   9     9921.94    10004.11    440.67 o 
  30   4   9    17084.82    16833.50    946.59 o 
  32   4   9     4529.67     3441.02    666.33 o 
  34   4   9    18559.44    18599.94   1644.57 o 
 -35   5   9     7625.43     6790.61    946.83 o 
 -33   5   9      256.97      -72.85    358.73 o 
 -31   5   9     3830.99     3050.25    589.97 o 
 -29   5   9      244.22      237.29    232.82 o 
 -27   5   9     6602.27     6264.67    271.40 o 
 -25   5   9     4457.64     4394.82    186.02 o 
 -23   5   9    14815.02    15227.88    942.64 o 
 -21   5   9    17734.15    17500.54    973.13 o 
 -19   5   9     3000.49     2891.19    420.92 o 
 -17   5   9    82702.59    84353.93   3960.53 o 
 -15   5   9    25543.61    26091.31    863.02 o 
 -13   5   9    15313.96    16039.34    683.63 o 
 -11   5   9    57364.19    57846.90   1794.71 o 
  -9   5   9      960.53      738.51    190.40 o 
  -7   5   9    37554.61    36903.73   1104.91 o 
  -5   5   9    11545.37    11541.92    495.61 o 
  -3   5   9    14004.57    14847.27    474.84 o 
  -1   5   9      321.56      185.50     96.52 o 
   1   5   9    29218.07    28397.82    625.67 o 
   3   5   9    45281.55    46723.60   1093.14 o 
   5   5   9    12502.15    13107.71    316.25 o 
   7   5   9    94696.84    95887.21   2363.23 o 
   9   5   9    46054.88    47183.44    977.71 o 
  11   5   9    29676.60    30005.69    698.88 o 
  13   5   9    64508.24    67255.91   1654.21 o 
  15   5   9     4325.74     4711.14    153.25 o 
  17   5   9    13144.61    13575.10    453.01 o 
  19   5   9     3497.72     3599.04    221.66 o 
  21   5   9     6281.68     6420.04    271.55 o 
  23   5   9     3335.89     3469.80    262.35 o 
  25   5   9    10678.29    10267.04    376.68 o 
  27   5   9    15821.69    15114.27    494.54 o 
  29   5   9      120.79      194.74    170.80 o 
  31   5   9    19977.54    17675.78   1365.26 o 
  33   5   9     4541.89     5048.21    548.93 o 
 -34   6   9     4517.48     2422.13    970.38 o 
 -32   6   9     1592.93     1671.52    613.62 o 
 -30   6   9     5421.57     4985.28    386.38 o 
 -28   6   9     7930.21     8125.59    971.88 o 
 -26   6   9      202.81       79.42    131.79 o 
 -24   6   9     4249.23     4636.68    673.99 o 
 -22   6   9     4558.06     4433.50    570.29 o 
 -20   6   9     4344.41     3804.08    377.46 o 
 -18   6   9     2709.52     2619.71    321.13 o 
 -16   6   9       67.40     -162.09    188.37 o 
 -14   6   9     7648.86     8290.30    506.88 o 
 -12   6   9     4668.55     5112.53    413.70 o 
 -10   6   9    27425.53    29870.52    996.43 o 
  -8   6   9     5148.57     7095.20   1141.60 o 
  -6   6   9    31091.84    31361.00   1127.85 o 
  -4   6   9    37078.70    38057.41   1175.96 o 
  -2   6   9      742.02      700.55    131.07 o 
   0   6   9    24788.82    24906.02    715.39 o 
   2   6   9    11355.94    12083.00    332.64 o 
   4   6   9      442.49      754.05    125.17 o 
   6   6   9    12158.52    12362.55    456.07 o 
   8   6   9     3836.17     4365.66    361.13 o 
  10   6   9     6398.34     6643.60    236.61 o 
  12   6   9      131.42      213.48    100.28 o 
  14   6   9     2981.95     3280.98    323.50 o 
  16   6   9     1671.87     1814.99    173.66 o 
  18   6   9     8794.06     9173.76    280.99 o 
  20   6   9    15069.06    14839.43    475.26 o 
  22   6   9      721.38      742.23    181.89 o 
  24   6   9    11023.21    11159.56    847.83 o 
  26   6   9     4356.25     4282.11    323.77 o 
  28   6   9     3149.00     2653.75    287.36 o 
  30   6   9     1306.79     1047.77    240.70 o 
  32   6   9      153.51      279.58    265.66 o 
 -33   7   9      115.49      360.48    619.62 o 
 -31   7   9    13276.71     8703.76   1852.37 o 
 -29   7   9     3313.71     3040.73    638.55 o 
 -27   7   9    12523.42    10850.94   1439.29 o 
 -25   7   9     6917.14     7495.79    841.34 o 
 -23   7   9    19320.53    18867.82   1435.31 o 
 -21   7   9    49379.33    48292.86   2112.85 o 
 -19   7   9     1626.67     1466.47    330.60 o 
 -17   7   9    78892.55    78218.63   3108.12 o 
 -15   7   9    40260.45    39942.00   1700.66 o 
 -13   7   9    36888.60    36028.47   1453.71 o 
 -11   7   9    88575.63    88555.41   3093.77 o 
  -9   7   9     3851.59     3464.35    275.12 o 
  -7   7   9    63789.54    61880.90   2042.47 o 
  -5   7   9    10434.39    10768.84    458.33 o 
  -3   7   9    20376.72    21176.63    672.45 o 
  -1   7   9     9084.05     8727.57    391.61 o 
   1   7   9    66342.98    65283.05   2359.60 o 
   3   7   9    63127.32    64707.70   2171.92 o 
   5   7   9     6779.40     7279.09    288.84 o 
   7   7   9   163976.94   165294.23   5515.50 o 
   9   7   9    33642.52    36331.65   1103.79 o 
  11   7   9    31507.99    32658.59    893.74 o 
  13   7   9   121384.39   121871.25   3789.02 o 
  15   7   9      132.63       89.85    127.48 o 
  17   7   9    46205.38    47563.28   1342.28 o 
  19   7   9     6678.83     6836.45    309.04 o 
  21   7   9    27126.92    25548.07    747.97 o 
  23   7   9     8561.13     8179.28    375.40 o 
  25   7   9    15467.41    14830.56   1027.33 o 
  27   7   9    46083.38    43210.55   1864.02 o 
  29   7   9      331.96      756.49    342.98 o 
  31   7   9    33087.39    31416.98   3321.34 o 
 -30   8   9     3603.04     2590.24    517.44 o 
 -28   8   9     6718.86     6353.64    792.41 o 
 -26   8   9        8.78     -271.22    271.22 o 
 -24   8   9    10489.50    10608.65    757.41 o 
 -22   8   9     6605.52     7899.80    942.08 o 
 -20   8   9     3860.67     4573.96    440.04 o 
 -18   8   9    10796.15    11639.41    825.19 o 
 -16   8   9      711.68      861.07    252.52 o 
 -14   8   9     4603.18     5784.41    468.11 o 
 -12   8   9      194.36       12.87    248.38 o 
 -10   8   9     7943.35     7887.09    494.73 o 
  -8   8   9     4917.13     4812.77    341.81 o 
  -6   8   9    23838.30    23774.82   1007.02 o 
  -4   8   9    20893.09    22340.38    896.37 o 
  -2   8   9       10.59       -7.25    151.20 o 
   0   8   9    24852.29    24592.28    819.48 o 
   2   8   9     4502.69     4589.71    318.04 o 
   4   8   9     1301.73     1279.11    259.65 o 
   6   8   9     8143.83     8685.15    490.97 o 
   8   8   9     4173.14     5045.91    477.25 o 
  10   8   9     6517.41     7675.30    436.04 o 
  12   8   9     1239.95      977.46    176.60 o 
  14   8   9    24256.75    23579.34    819.19 o 
  16   8   9     2484.94     2931.40    275.44 o 
  18   8   9     6386.69     6372.52    401.29 o 
  20   8   9    21938.00    22183.64    943.32 o 
  22   8   9       43.54       38.78    145.52 o 
  24   8   9     5723.70     5375.01    353.20 o 
  26   8   9     6373.42     6509.63    616.32 o 
  28   8   9     2032.78     1445.19    409.70 o 
 -27   9   9     4144.04     3485.78    559.04 o 
 -25   9   9     2321.84     2310.13    474.16 o 
 -23   9   9     4768.67     5486.94    554.08 o 
 -21   9   9     8330.17     9156.43   1240.96 o 
 -19   9   9      414.91      278.40    267.55 o 
 -17   9   9    23792.15    24220.73   1434.96 o 
 -15   9   9     7883.03     7991.82    562.84 o 
 -13   9   9     6091.73     7107.95    513.22 o 
 -11   9   9    18816.96    19057.90   1183.17 o 
  -9   9   9       64.13      121.02    216.81 o 
  -7   9   9    11667.53    12423.44    678.88 o 
  -5   9   9     4459.50     4566.30    395.46 o 
  -3   9   9     8663.46     8660.10    468.36 o 
  -1   9   9     4304.88     4259.95    329.46 o 
   1   9   9     5770.76     6074.86    564.19 o 
   3   9   9    29642.41    30405.25   1269.92 o 
   5   9   9     2525.59     2404.48    255.51 o 
   7   9   9    32909.09    34998.47   1321.70 o 
   9   9   9    14527.46    15174.08    633.83 o 
  11   9   9    22281.36    21514.38   1057.61 o 
  13   9   9    25223.01    24771.92   1052.92 o 
  15   9   9      168.53      219.37    169.71 o 
  17   9   9    12911.05    12424.10    588.61 o 
  19   9   9      541.00      452.93    203.39 o 
  21   9   9     2728.17     2637.88    309.03 o 
  23   9   9     2712.67     2339.45    240.44 o 
  25   9   9     6549.28     6027.30    715.73 o 
 -22  10   9     9551.02     8869.85    976.04 o 
 -20  10   9     6148.67     6682.88    670.60 o 
 -18  10   9    16429.77    15597.04   1143.80 o 
 -16  10   9     2275.69     1757.18    373.53 o 
 -14  10   9    17240.79    17127.27   1102.90 o 
 -12  10   9     1770.86     2429.81    462.85 o 
 -10  10   9    49071.80    48441.17   2375.38 o 
  -8  10   9     5805.12     6039.32    570.60 o 
  -6  10   9    46474.43    47558.93   2246.09 o 
  -4  10   9   102740.93    99669.15   4543.77 o 
  -2  10   9      348.84      209.28    244.34 o 
   0  10   9    69574.13    71011.59   3089.01 o 
   2  10   9    45763.36    46493.42   1914.44 o 
   4  10   9    14237.94    15011.43    852.33 o 
   6  10   9    30241.37    30460.16   1591.85 o 
   8  10   9      280.99      314.73    214.36 o 
  10  10   9    25098.45    24831.63   1030.80 o 
  12  10   9     1047.14      626.34    235.26 o 
  14  10   9    26805.52    28028.49   1364.27 o 
  16  10   9     7031.74     6936.70    428.60 o 
  18  10   9    18204.56    17443.34    832.04 o 
  20  10   9    31934.91    30137.97   1291.82 o 
  22  10   9      326.46      288.89    345.28 o 
 -17  11   9     4148.20     4301.60    620.40 o 
 -15  11   9      810.66      595.96    349.85 o 
 -13  11   9     2647.00     2704.01    467.59 o 
 -11  11   9     4988.22     4812.05    564.57 o 
  -9  11   9      169.81      830.96    338.04 o 
  -7  11   9       62.65      797.30    346.56 o 
  -5  11   9     1017.04      475.92    270.33 o 
  -3  11   9      192.18      165.59    249.49 o 
  -1  11   9      211.17      489.74    274.49 o 
   1  11   9     1393.70     1280.81    339.51 o 
   3  11   9     6990.61     6784.80    530.34 o 
   5  11   9        4.91       88.96    320.68 o 
   7  11   9     5089.37     4441.18    513.77 o 
   9  11   9     2434.61     2704.03    420.85 o 
  11  11   9     1734.37     1833.79    279.41 o 
  13  11   9     1138.12     1647.90    304.50 o 
  15  11   9      328.73      507.79    265.46 o 
  17  11   9      722.82      779.91    432.36 o 
 -10  12   9    10475.52    10857.51    898.90 o 
  -8  12   9     4897.50     4736.74    614.77 o 
  -6  12   9    13315.09    14169.09    928.84 o 
  -4  12   9    20684.34    21593.39   1316.24 o 
  -2  12   9       86.61      383.42    316.65 o 
   0  12   9    19864.63    19677.78   1152.40 o 
   2  12   9     3392.14     2763.24    759.68 o 
   4  12   9     8075.32     6903.82    677.06 o 
   6  12   9    10926.32    11795.75   1463.13 o 
   8  12   9      738.53      877.73    324.29 o 
 -38   0  10     9292.24    10736.53   1247.24 o 
 -36   0  10     1371.84     2171.95    600.12 o 
 -34   0  10    22666.71    24890.68   4161.15 o 
 -32   0  10     4707.27     5483.83    763.75 o 
 -30   0  10    41471.93    47549.87   3429.94 o 
 -28   0  10    25084.76    27175.83   1763.55 o 
 -26   0  10     2549.85     2888.87    762.99 o 
 -24   0  10    78011.34    85393.77   4655.91 o 
 -22   0  10     6388.89     6314.26    723.49 o 
 -20   0  10    11151.99    10755.64    719.04 o 
 -18   0  10    19225.26    19471.96   1363.96 o 
 -16   0  10    40140.53    41972.19   2468.54 o 
 -14   0  10    10591.16    10845.47    335.69 o 
 -12   0  10    50381.57    56247.23   2149.40 o 
 -10   0  10   298505.25   309731.03  17999.17 o 
  -8   0  10      353.81      627.35    338.79 o 
  -6   0  10   364399.28   368796.50  20276.43 o 
  -4   0  10   440524.31   433689.19  24442.38 o 
  -2   0  10    49693.17    44599.32   1561.43 o 
   0   0  10   209515.41   193489.09  11276.29 o 
   2   0  10   167732.80   161596.88   9788.58 o 
   4   0  10   169158.77   155895.75   9197.83 o 
   6   0  10   102834.27    99627.57   5078.58 o 
   8   0  10     4117.15     5304.64    677.40 o 
  10   0  10    35063.96    31380.66   1610.88 o 
  12   0  10    33812.87    32751.57   1375.49 o 
  14   0  10    46855.90    44759.59   1731.02 o 
  16   0  10     4911.74     4581.88    273.62 o 
  18   0  10   211064.34   206999.48   7486.31 o 
  20   0  10    48451.36    48169.27   1835.75 o 
  22   0  10    12351.71    11769.10    423.25 o 
  24   0  10   112678.43   119562.03   3936.51 o 
  26   0  10     5540.06     5718.81    274.44 o 
  28   0  10    22126.74    21173.92   1701.14 o 
  30   0  10    17362.83    16793.26   2199.74 o 
  32   0  10    12240.97    13000.90   1832.00 o 
  34   0  10     9572.62     8316.39    657.02 o 
  36   0  10      588.70     -143.00    484.58 o 
 -39   1  10      664.54     1348.93   1041.32 o 
 -37   1  10     5676.26     6643.65    747.30 o 
 -35   1  10     4059.82     5388.74    801.65 o 
 -33   1  10       11.45      -27.75    254.49 o 
 -31   1  10    10791.93    12120.07    955.14 o 
 -29   1  10      857.52     1013.11    307.77 o 
 -27   1  10     3595.78     3872.83    429.15 o 
 -25   1  10      399.07      340.87    312.47 o 
 -23   1  10    12866.06    12720.36    776.55 o 
 -21   1  10     4204.48     4801.24    478.29 o 
 -19   1  10      210.38      284.76    257.91 o 
 -17   1  10    49857.06    46958.84   1175.85 o 
 -15   1  10      171.66      166.65    167.43 o 
 -13   1  10    12984.06    12954.74    718.00 o 
 -11   1  10    60194.71    55702.54   2385.59 o 
  -9   1  10     8403.98     8245.62    188.66 o 
  -7   1  10     2742.64     2347.61    153.61 o 
  -5   1  10     6534.73     6163.14    153.27 o 
  -3   1  10    38546.61    37445.66   1233.20 o 
  -1   1  10    13703.24    13103.32    376.19 o 
   1   1  10     2404.31     2330.23    139.14 o 
   3   1  10    50262.71    49626.47   1606.85 o 
   5   1  10    65769.09    63011.62   3641.16 o 
   7   1  10    38097.76    36637.50   1636.57 o 
   9   1  10    14046.53    13477.68    404.45 o 
  11   1  10    52351.08    49854.63   1820.99 o 
  13   1  10    12884.93    13455.03    522.88 o 
  15   1  10     1328.41     1321.93     85.32 o 
  17   1  10    31422.64    30853.47   1071.36 o 
  19   1  10     2522.00     2399.45     99.94 o 
  21   1  10      164.10      191.78     66.03 o 
  23   1  10     1268.65     1151.94    202.57 o 
  25   1  10    19632.81    19485.49    823.38 o 
  27   1  10     4792.65     5178.90    405.25 o 
  29   1  10      719.83      533.20    174.76 o 
  31   1  10    10396.95    10913.96    513.52 o 
  33   1  10      145.86      239.34    160.13 o 
  35   1  10      982.41      892.01    484.71 o 
 -38   2  10     1355.57     1479.18    600.56 o 
 -36   2  10       77.76      323.90    311.43 o 
 -34   2  10    11734.63    14106.73   1105.25 o 
 -32   2  10      116.71      174.94    280.43 o 
 -30   2  10     8457.64     9555.32    847.88 o 
 -28   2  10    32755.42    33956.75   1878.99 o 
 -26   2  10     2849.41     2853.26    491.01 o 
 -24   2  10    28158.71    27608.80   2273.20 o 
 -22   2  10     7583.61     7448.63    237.90 o 
 -20   2  10    21585.77    20836.12    814.26 o 
 -18   2  10     1839.10     1715.07    175.19 o 
 -16   2  10     1329.84     1195.16    209.21 o 
 -14   2  10    29466.21    27562.25   1072.83 o 
 -12   2  10    36298.39    33935.17   1712.65 o 
 -10   2  10    20862.76    18850.23    580.75 o 
  -8   2  10    11390.30    11487.11    439.83 o 
  -6   2  10   153031.41   152223.75   4235.89 o 
  -4   2  10    35754.31    35985.99    699.92 o 
  -2   2  10      426.46      413.53     75.71 o 
   0   2  10   174666.95   177350.30   4654.51 o 
   2   2  10     1615.46     1846.08     89.29 o 
   4   2  10     4942.48     4929.16    176.10 o 
   6   2  10    47132.16    46007.59   1770.64 o 
   8   2  10    21035.71    20802.23    869.70 o 
  10   2  10     8929.07     8880.12    224.54 o 
  12   2  10     2245.55     2395.05    222.44 o 
  14   2  10    79548.06    78754.55   2077.50 o 
  16   2  10     2795.68     2615.44    158.90 o 
  18   2  10    20781.07    21555.27    720.29 o 
  20   2  10    54148.52    52952.08   1548.31 o 
  22   2  10    18445.21    17952.49    510.54 o 
  24   2  10    33970.96    34344.27   1414.02 o 
  26   2  10    15590.66    15153.42    779.57 o 
  28   2  10    10017.08    10054.63    978.44 o 
  30   2  10     4292.12     3766.40    455.44 o 
  32   2  10     1759.08     1722.50    314.51 o 
  34   2  10     9169.03    10330.15   1089.45 o 
  36   2  10     4704.45     4476.96    741.89 o 
 -37   3  10    17129.16    19643.53   1437.66 o 
 -35   3  10    28946.04    31304.56   2187.66 o 
 -33   3  10     5983.25     6544.00    791.46 o 
 -31   3  10    15837.36    16436.11   1402.51 o 
 -29   3  10     3720.77     4145.98    564.09 o 
 -27   3  10    44413.37    37751.87    834.31 o 
 -25   3  10     1646.05     1679.31    142.33 o 
 -23   3  10    24414.28    22625.31   2236.14 o 
 -21   3  10    57595.30    49045.41   6046.16 o 
 -19   3  10    46231.14    43108.88   2005.65 o 
 -17   3  10   126213.12   120434.27   5742.11 o 
 -15   3  10    37851.04    36756.24    962.70 o 
 -13   3  10   130071.46   125131.62   3817.19 o 
 -11   3  10    52364.99    51309.85   1690.72 o 
  -9   3  10      606.84     1164.32    128.02 o 
  -7   3  10   123528.86   120905.04   3549.38 o 
  -5   3  10      245.26      191.93     86.84 o 
  -3   3  10    16175.89    16635.22    509.97 o 
  -1   3  10    17263.40    16508.99    860.19 o 
   1   3  10   191927.05   191888.33   5663.87 o 
   3   3  10    31101.74    29372.04    523.46 o 
   5   3  10    57488.71    57729.31   1096.40 o 
   7   3  10   283287.22   293879.44  10328.23 o 
   9   3  10      869.67      801.22    143.53 o 
  11   3  10   115474.66   122616.28   3773.88 o 
  13   3  10   159418.63   164649.05   6095.82 o 
  15   3  10    12268.04    12410.20    409.60 o 
  17   3  10    14601.09    14289.09    649.80 o 
  19   3  10     4721.61     4244.46    194.24 o 
  21   3  10    66503.35    65684.90   1606.70 o 
  23   3  10      450.38      388.26    102.92 o 
  25   3  10    39042.14    39052.20    957.08 o 
  27   3  10    48818.67    47911.97   2402.40 o 
  29   3  10    10573.10    10012.09    516.11 o 
  31   3  10    43111.18    40666.55   2265.33 o 
  33   3  10     9883.04    10127.13   2071.97 o 
  35   3  10    24296.23    25265.42   2953.06 o 
 -36   4  10       31.68     -579.24    630.83 o 
 -34   4  10     2470.73     2680.06    538.48 o 
 -32   4  10     1724.41      853.62    372.92 o 
 -30   4  10      229.32      238.79    471.52 o 
 -28   4  10     4754.57     4060.67    360.74 o 
 -26   4  10     6432.98     5829.00    999.23 o 
 -24   4  10     1216.30     1030.38    504.68 o 
 -22   4  10     4010.70     3979.86    232.96 o 
 -20   4  10    12371.23    12280.03    599.68 o 
 -18   4  10      604.27      827.58    159.24 o 
 -16   4  10     3640.06     3757.77    265.76 o 
 -14   4  10     8960.80     8677.18    314.25 o 
 -12   4  10     3929.24     4009.80    210.99 o 
 -10   4  10      281.27      358.31    113.63 o 
  -8   4  10     1967.69     1982.44    146.41 o 
  -6   4  10    18125.35    16820.23    468.41 o 
  -4   4  10     7551.97     7754.50    278.99 o 
  -2   4  10     5503.69     5782.58    394.71 o 
   0   4  10    39077.16    37487.57    716.22 o 
   2   4  10     1475.12     1908.22    106.40 o 
   4   4  10       65.80       29.70     56.48 o 
   6   4  10    14578.38    15081.50    373.73 o 
   8   4  10     8444.65     8306.80    185.11 o 
  10   4  10      247.59      350.34     62.22 o 
  12   4  10       88.12      135.47     58.13 o 
  14   4  10    14761.10    14829.18    324.27 o 
  16   4  10     1349.27     1481.75    135.23 o 
  18   4  10      423.20      331.29    108.77 o 
  20   4  10    22481.67    21204.42    718.46 o 
  22   4  10     2010.24     1826.27    182.31 o 
  24   4  10      649.45      420.69    141.26 o 
  26   4  10     1915.15     1685.53    188.56 o 
  28   4  10     1741.59     1171.04    175.94 o 
  30   4  10       95.06      482.81    259.74 o 
  32   4  10      123.78     -143.22    255.55 o 
  34   4  10     4087.87     3374.74    829.12 o 
 -35   5  10     6458.27     5486.52    860.26 o 
 -33   5  10       52.24     -157.48    389.15 o 
 -31   5  10    12489.63     9376.67   1167.87 o 
 -29   5  10     1072.22      776.45    170.54 o 
 -27   5  10     6103.15     5891.91    983.16 o 
 -25   5  10     3348.06     2999.18    449.20 o 
 -23   5  10    35535.64    34777.19   1517.34 o 
 -21   5  10    22170.30    22249.23    879.14 o 
 -19   5  10     5494.70     5413.10    333.55 o 
 -17   5  10   116701.84   115549.23   3906.79 o 
 -15   5  10     4263.47     4463.55    306.16 o 
 -13   5  10    28209.28    27736.07    873.25 o 
 -11   5  10    76305.28    75871.63   2246.56 o 
  -9   5  10    14689.55    14651.91    500.56 o 
  -7   5  10    34767.09    34628.07    814.54 o 
  -5   5  10     5474.81     5551.78    245.65 o 
  -3   5  10    26841.13    25170.85    643.88 o 
  -1   5  10     4040.19     4673.07    207.31 o 
   1   5  10    35470.82    37499.97    785.11 o 
   3   5  10    53879.30    51339.29   1156.82 o 
   5   5  10    53562.95    54313.92   1173.96 o 
   7   5  10    89381.00    90580.73   2213.04 o 
   9   5  10    22519.35    21805.07    555.16 o 
  11   5  10    71408.86    72920.77   1654.46 o 
  13   5  10    41600.80    40913.80    958.83 o 
  15   5  10      240.61      332.17    139.89 o 
  17   5  10    59927.36    60992.71   1525.66 o 
  19   5  10       56.20       69.36    103.19 o 
  21   5  10     9350.08     9209.13    415.66 o 
  23   5  10     3909.95     3749.13    194.37 o 
  25   5  10    27922.75    25849.15    744.77 o 
  27   5  10     7753.68     7534.12    455.64 o 
  29   5  10     4283.87     3634.39    437.09 o 
  31   5  10    32405.74    33485.31   2103.28 o 
  33   5  10       49.14     -191.45    272.07 o 
 -34   6  10     8618.81     7252.06   1153.84 o 
 -32   6  10     2080.61     1817.05    546.92 o 
 -30   6  10    26643.36    21764.38   2521.92 o 
 -28   6  10    13533.51    11721.31   1224.90 o 
 -26   6  10     3552.60     3095.78    410.70 o 
 -24   6  10    58217.86    55113.68   2129.93 o 
 -22   6  10     5107.14     4743.72    380.87 o 
 -20   6  10    18782.22    19112.75   1009.51 o 
 -18   6  10    25468.36    24545.64   1049.87 o 
 -16   6  10    11951.12    11918.25    603.38 o 
 -14   6  10    10033.65     9966.45    523.38 o 
 -12   6  10     6232.04     6802.06    365.44 o 
 -10   6  10   108802.59   106538.66   3714.14 o 
  -8   6  10       79.46      177.89    162.65 o 
  -6   6  10   129003.15   129559.21   4353.64 o 
  -4   6  10   158786.36   158986.63   5170.90 o 
  -2   6  10    25102.39    26525.32    888.58 o 
   0   6  10   110093.58   111855.49   3484.52 o 
   2   6  10    46161.62    45623.45   1109.66 o 
   4   6  10    28055.25    29131.18    734.75 o 
   6   6  10    26106.63    27635.46    762.61 o 
   8   6  10      366.17      396.57     99.24 o 
  10   6  10    31378.99    32375.62    706.06 o 
  12   6  10    20859.20    20563.35    556.26 o 
  14   6  10    58690.55    60422.38   1488.22 o 
  16   6  10    11050.66    11083.36    359.31 o 
  18   6  10    92198.64    90601.23   2346.14 o 
  20   6  10    27824.63    28425.05    872.11 o 
  22   6  10     4442.38     4461.10    403.61 o 
  24   6  10    61635.66    60174.54   2141.78 o 
  26   6  10     3609.37     2769.76    423.22 o 
  28   6  10    10566.29    10670.00    740.15 o 
  30   6  10     9450.15    10952.93    990.76 o 
  32   6  10    11275.93    12164.57    841.83 o 
 -31   7  10      266.25     -160.44    376.64 o 
 -29   7  10        6.26       89.36    350.21 o 
 -27   7  10      702.13      735.17    344.64 o 
 -25   7  10      636.62      411.77    158.23 o 
 -23   7  10      534.56      764.46    340.25 o 
 -21   7  10      184.27       76.99    238.58 o 
 -19   7  10      444.30      346.50    245.29 o 
 -17   7  10      481.98      160.06    220.73 o 
 -15   7  10     1629.92     1758.00    282.60 o 
 -13   7  10      202.13      301.67    349.54 o 
 -11   7  10     3223.19     3325.53    307.63 o 
  -9   7  10     2317.08     2524.23    274.36 o 
  -7   7  10       63.19      326.66    158.46 o 
  -5   7  10     1187.82     1032.76    176.46 o 
  -3   7  10      488.71      309.44    170.27 o 
  -1   7  10     5706.41     6820.95    612.84 o 
   1   7  10      172.82      288.33    148.96 o 
   3   7  10       64.04       40.19    120.77 o 
   5   7  10     1758.77     1954.11    158.46 o 
   7   7  10      165.34      357.62    131.78 o 
   9   7  10     3323.95     3623.63    285.63 o 
  11   7  10      800.42      912.37    181.07 o 
  13   7  10      560.88      728.10    177.28 o 
  15   7  10     2003.16     2133.63    212.96 o 
  17   7  10      826.42     1065.26    268.88 o 
  19   7  10     1960.32     1802.63    173.47 o 
  21   7  10     1212.45     1071.59    159.51 o 
  23   7  10      104.23      183.86    177.21 o 
  25   7  10      526.86      432.58    179.99 o 
  27   7  10        0.79      -90.05    267.58 o 
  29   7  10       99.30      600.45    340.26 o 
 -28   8  10    20054.37    18531.15   1705.47 o 
 -26   8  10     7964.26     7399.17    916.99 o 
 -24   8  10    36540.50    36680.39   1891.64 o 
 -22   8  10     5822.20     6463.17    762.50 o 
 -20   8  10    21763.50    20938.27   2002.29 o 
 -18   8  10    10691.56    10739.96    767.81 o 
 -16   8  10     2387.15     2765.51    364.05 o 
 -14   8  10    25545.92    25575.12   1264.11 o 
 -12   8  10     6966.98     6995.77    531.62 o 
 -10   8  10    31165.95    31127.41   1253.55 o 
  -8   8  10     2064.42     1928.97    277.65 o 
  -6   8  10    87821.93    87164.32   3093.31 o 
  -4   8  10    55760.54    55125.29   1932.10 o 
  -2   8  10     2064.13     2171.39    242.91 o 
   0   8  10    93283.77    94970.35   3493.76 o 
   2   8  10     5092.09     5871.71    346.32 o 
   4   8  10    22348.17    22684.81    746.48 o 
   6   8  10    14882.11    16271.32    637.85 o 
   8   8  10    25125.49    25505.61    808.25 o 
  10   8  10    17878.92    18461.33    612.74 o 
  12   8  10     7395.84     8414.18    332.16 o 
  14   8  10    63779.94    62359.50   1952.09 o 
  16   8  10      674.63      605.87    181.03 o 
  18   8  10    33746.12    32888.75    924.54 o 
  20   8  10    34144.69    34165.82   1201.54 o 
  22   8  10     5402.17     4957.87    596.04 o 
  24   8  10    33758.95    32631.43   1410.12 o 
  26   8  10     6491.84     6631.92    611.26 o 
 -25   9  10       36.94      261.94    486.35 o 
 -23   9  10    10568.92     9935.14    827.00 o 
 -21   9  10    10510.69    10803.36    823.38 o 
 -19   9  10    12372.39    13040.57    950.99 o 
 -17   9  10    38545.31    37640.99   1825.08 o 
 -15   9  10     4651.37     4924.93    488.17 o 
 -13   9  10    41376.37    41590.53   2219.04 o 
 -11   9  10    25847.08    25684.77   1464.44 o 
  -9   9  10      549.41     1104.17    293.44 o 
  -7   9  10    28630.22    29150.04   1220.84 o 
  -5   9  10      320.24      535.87    240.79 o 
  -3   9  10     9382.18    10197.73    556.07 o 
  -1   9  10     1191.31     1833.26    253.56 o 
   1   9  10    35672.40    35760.23   1467.65 o 
   3   9  10    15039.69    16048.69    969.43 o 
   5   9  10    18393.77    18686.53    816.81 o 
   7   9  10    97711.19   100269.53   3505.56 o 
   9   9  10     6302.97     5982.89    326.10 o 
  11   9  10    24301.94    23632.20    801.03 o 
  13   9  10    35775.32    36418.51   1236.11 o 
  15   9  10     1718.61     1740.47    204.81 o 
  17   9  10    12078.29    11888.50    534.29 o 
  19   9  10      784.28      636.79    202.30 o 
  21   9  10    11994.18    11726.96    504.38 o 
  23   9  10      488.92      729.25    382.99 o 
 -22  10  10      260.15      637.35    364.21 o 
 -20  10  10      549.16      -61.22    270.64 o 
 -18  10  10      317.49      523.85    424.29 o 
 -16  10  10      768.85      880.30    309.11 o 
 -14  10  10       14.09      126.48    293.46 o 
 -12  10  10      306.46       67.59    285.40 o 
 -10  10  10     6112.29     6802.05    673.45 o 
  -8  10  10       16.13      267.76    232.48 o 
  -6  10  10     1763.40     1932.55    316.29 o 
  -4  10  10     4691.74     4977.72    468.52 o 
  -2  10  10      337.32      795.57    291.71 o 
   0  10  10     1527.33     1107.09    307.68 o 
   2  10  10        6.27     -171.53    220.07 o 
   4  10  10     1799.51     2119.18    284.59 o 
   6  10  10      255.44     -100.39    197.03 o 
   8  10  10       40.15       57.16    177.80 o 
  10  10  10     1321.28     2074.80    242.11 o 
  12  10  10      415.86      757.96    199.20 o 
  14  10  10      330.14      230.01    177.11 o 
  16  10  10      282.97     1042.59    298.11 o 
  18  10  10     1746.10     2022.03    391.85 o 
  20  10  10       56.86      -27.31    200.14 o 
 -17  11  10    47246.67    47900.24   2728.90 o 
 -15  11  10     3180.00     3293.84    483.02 o 
 -13  11  10    19298.87    18833.37   1243.53 o 
 -11  11  10    32134.35    32415.20   1787.60 o 
  -9  11  10     1850.19     1929.27    381.55 o 
  -7  11  10    18494.63    17964.10   1268.37 o 
  -5  11  10     1871.12     2379.67    424.40 o 
  -3  11  10    12429.03    13056.71    763.95 o 
  -1  11  10      109.85      -94.55    247.03 o 
   1  11  10    29241.95    28530.79   1403.88 o 
   3  11  10    23965.15    24727.38   1194.92 o 
   5  11  10    14672.68    14763.26    947.35 o 
   7  11  10    63684.94    65809.54   6758.05 o 
   9  11  10     4537.80     5344.64    564.07 o 
  11  11  10    42277.48    41462.91   2377.87 o 
  13  11  10    29532.79    28038.23   1415.34 o 
  15  11  10      235.73      306.92    265.34 o 
  -8  12  10       28.31      205.16    316.99 o 
  -6  12  10    12709.71    12064.54    943.56 o 
  -4  12  10    16695.38    17011.21   1183.27 o 
  -2  12  10     1692.20     1218.54    360.90 o 
   0  12  10    19662.26    18496.60   1092.00 o 
   2  12  10     3388.98     2924.73   1017.50 o 
   4  12  10     9681.81    10285.18    892.81 o 
 -37   1  11    18646.62    23121.50   1492.33 o 
 -35   1  11     5163.83     5542.89    977.62 o 
 -33   1  11     4277.81     5002.88    625.28 o 
 -31   1  11    18788.55    20697.48   1275.51 o 
 -29   1  11     3445.18     4675.47    575.63 o 
 -27   1  11    24862.26    26601.81   1297.39 o 
 -25   1  11       14.01       65.20    223.44 o 
 -23   1  11    45011.93    46075.35   2512.85 o 
 -21   1  11    16914.98    16820.53    996.99 o 
 -19   1  11    49642.44    48878.46   1077.22 o 
 -17   1  11   115307.79   112621.95   3388.99 o 
 -15   1  11       15.30      119.28    133.83 o 
 -13   1  11   143621.38   134657.53   4961.43 o 
 -11   1  11    55198.33    50259.89   1587.64 o 
  -9   1  11    56268.21    53650.23   1180.42 o 
  -7   1  11   130793.98   131097.94   3104.65 o 
  -5   1  11     1267.91     1256.22     81.37 o 
  -3   1  11    61307.32    62466.73   1976.08 o 
  -1   1  11     2194.71     2367.87     99.57 o 
   1   1  11   123600.87   116022.05   2482.28 o 
   3   1  11    25934.63    25663.00    736.36 o 
   5   1  11   136415.08   128286.23   7514.00 o 
   7   1  11   203492.91   192629.64   5743.02 o 
   9   1  11      185.98      316.23    110.52 o 
  11   1  11   184288.94   177628.16   5456.22 o 
  13   1  11    67156.88    66612.82   1478.03 o 
  15   1  11    10987.52    11556.94    786.21 o 
  17   1  11    34437.19    35119.40    952.96 o 
  19   1  11     2433.85     2238.93    189.73 o 
  21   1  11    13838.06    14228.01    369.53 o 
  23   1  11     2980.65     2781.27    157.01 o 
  25   1  11    51004.77    49511.66   1843.27 o 
  27   1  11     9991.71    10510.85    622.40 o 
  29   1  11    21616.62    19998.07   1224.96 o 
  31   1  11    44364.70    42071.18   2553.98 o 
  33   1  11       11.55        4.34    181.81 o 
  35   1  11    25118.34    32054.11   3681.28 o 
 -38   2  11     3143.74     3761.50   1112.69 o 
 -36   2  11     3939.55     4803.42    654.43 o 
 -34   2  11    10831.59    13047.05    979.57 o 
 -32   2  11      870.00     1481.32    458.13 o 
 -30   2  11    32792.54    34373.68   2141.25 o 
 -28   2  11     5344.03     6045.11    571.83 o 
 -26   2  11    17313.98    17771.97   1457.93 o 
 -24   2  11    43142.49    42153.94   1855.67 o 
 -22   2  11      813.85      705.24    228.52 o 
 -20   2  11    30021.19    29588.39   1009.26 o 
 -18   2  11    10883.33    10191.32    397.34 o 
 -16   2  11    11079.35    10666.26    373.71 o 
 -14   2  11    15132.97    14962.86    625.63 o 
 -12   2  11    16468.72    15390.28    600.68 o 
 -10   2  11    42310.85    39117.68   1118.13 o 
  -8   2  11     5036.00     5045.73    179.35 o 
  -6   2  11   133602.67   131028.88   3562.11 o 
  -4   2  11    37424.44    36901.09    628.51 o 
  -2   2  11    24178.18    22721.25    380.32 o 
   0   2  11   117069.11   115782.16   2392.91 o 
   2   2  11        4.73       34.35     49.31 o 
   4   2  11    84803.34    88039.59   1646.75 o 
   6   2  11     7259.33     7096.77    299.03 o 
   8   2  11    28777.49    27744.50   1324.57 o 
  10   2  11     8906.42     9741.93    252.60 o 
  12   2  11    39774.51    39845.88   1244.53 o 
  14   2  11    53498.62    55329.96   1373.57 o 
  16   2  11     2929.80     3476.39    197.81 o 
  18   2  11    94598.56    97793.24   2983.88 o 
  20   2  11    30461.68    31714.88   1336.97 o 
  22   2  11    21965.27    22181.07    862.25 o 
  24   2  11    79814.88    77926.73   2573.72 o 
  26   2  11     1545.06     1479.65    144.03 o 
  28   2  11    11960.85    11061.90    671.34 o 
  30   2  11     2304.96     1844.46    266.88 o 
  32   2  11     6295.65     6013.97    415.26 o 
  34   2  11     4078.64     2953.75    774.66 o 
 -37   3  11      855.02     1314.02    486.11 o 
 -35   3  11       95.67      -16.14    302.87 o 
 -33   3  11      384.44      859.21    415.81 o 
 -31   3  11      743.27      750.51    352.59 o 
 -29   3  11      107.95      142.49    311.19 o 
 -27   3  11     1502.49     1251.77    384.75 o 
 -25   3  11     1636.20     1490.44    142.65 o 
 -23   3  11     3972.20     3694.72    175.57 o 
 -21   3  11     1002.29     1152.65    352.22 o 
 -19   3  11     2976.26     2761.38    317.45 o 
 -17   3  11     2269.74     2094.80    283.82 o 
 -15   3  11      681.64      814.98    149.75 o 
 -13   3  11     3137.46     3632.53    248.30 o 
 -11   3  11     3001.29     2994.75    180.27 o 
  -9   3  11     8299.83     8548.26    345.23 o 
  -7   3  11     4971.48     4879.05    235.76 o 
  -5   3  11      615.28      593.96    128.36 o 
  -3   3  11    13213.24    13549.77    372.95 o 
  -1   3  11     1119.29     1240.60    107.74 o 
   1   3  11     2163.84     1755.31    121.72 o 
   3   3  11      315.32      556.05    102.37 o 
   5   3  11     3228.15     3442.75    209.72 o 
   7   3  11    10052.67    10199.37    392.27 o 
   9   3  11     2047.27     2076.04    163.80 o 
  11   3  11     4599.55     5175.79    249.04 o 
  13   3  11     7200.31     7630.24    309.49 o 
  15   3  11       63.28      131.78    100.19 o 
  17   3  11      280.16      639.32    182.20 o 
  19   3  11     1731.66     1753.04    202.93 o 
  21   3  11     2445.66     1810.20    150.70 o 
  23   3  11       82.30      107.09     93.12 o 
  25   3  11     2455.05     2578.10    148.29 o 
  27   3  11      981.69      725.02    281.81 o 
  29   3  11     2254.90     2238.65    461.78 o 
  31   3  11     2808.15     2425.73    514.19 o 
  33   3  11        1.54     -202.14    216.81 o 
 -36   4  11     3823.95     3161.12    701.29 o 
 -34   4  11    12698.40    13015.19   1427.03 o 
 -32   4  11      567.45     1116.11    460.82 o 
 -30   4  11    30893.23    27525.43   2303.35 o 
 -28   4  11    12577.26     7777.11   3506.57 o 
 -26   4  11    16266.51    12984.64   1251.25 o 
 -24   4  11    64756.86    55684.62   9575.37 o 
 -22   4  11      164.82     1151.52    325.79 o 
 -20   4  11    35397.49    34075.18   1294.73 o 
 -18   4  11    12286.67    11969.23    432.72 o 
 -16   4  11    23647.09    23783.50    688.28 o 
 -14   4  11     9033.40     9657.29    557.82 o 
 -12   4  11    42107.51    41789.23   1124.73 o 
 -10   4  11    83517.10    83497.80   2583.35 o 
  -8   4  11    16142.26    16290.34    594.17 o 
  -6   4  11   159627.89   152935.58   4783.01 o 
  -4   4  11   106647.85   106206.02   2850.23 o 
  -2   4  11    92800.62    93023.10   2278.87 o 
   0   4  11   156126.19   153937.38   4314.41 o 
   2   4  11     2676.06     3362.50    160.38 o 
   4   4  11    75945.66    78595.00   1620.88 o 
   6   4  11    23168.19    22858.90    545.82 o 
   8   4  11    18618.40    19270.39    416.43 o 
  10   4  11    15412.16    15829.38    235.04 o 
  12   4  11    36906.81    34311.73    859.36 o 
  14   4  11    65430.04    67846.32   2175.44 o 
  16   4  11     3540.80     3357.73    269.28 o 
  18   4  11   131988.44   124584.36   3802.14 o 
  20   4  11    30547.08    29617.85    818.77 o 
  22   4  11    37127.49    35004.32   1370.72 o 
  24   4  11    78553.08    74158.77   3376.93 o 
  26   4  11      466.38      396.37    154.36 o 
  28   4  11    23319.79    20537.86   2537.67 o 
  30   4  11     2846.08     3088.02    656.16 o 
  32   4  11    11186.87    12265.28   1460.36 o 
  34   4  11     4847.50     3197.90    539.14 o 
 -35   5  11     4447.13     4379.46    675.81 o 
 -33   5  11     1457.86     1250.34    606.22 o 
 -31   5  11     5179.72     4618.40    872.27 o 
 -29   5  11      107.84      169.78    802.48 o 
 -27   5  11     5853.44     5545.07   1029.12 o 
 -25   5  11        3.86       60.58    125.10 o 
 -23   5  11    25351.88    24062.46   1068.07 o 
 -21   5  11     4171.24     4249.42    293.51 o 
 -19   5  11    24225.25    24256.91   1055.10 o 
 -17   5  11    57085.42    56727.78   1717.98 o 
 -15   5  11       63.25      312.48    218.53 o 
 -13   5  11    37860.77    38581.25   1080.85 o 
 -11   5  11    22498.55    23063.99    683.46 o 
  -9   5  11     9714.39    10776.44    367.91 o 
  -7   5  11    19278.71    18629.39    510.78 o 
  -5   5  11       39.42      -42.98    111.66 o 
  -3   5  11    29288.75    29898.70    753.14 o 
  -1   5  11     8845.43     9845.11    430.08 o 
   1   5  11    34420.99    35533.17    769.95 o 
   3   5  11     9438.52     9281.61    237.00 o 
   5   5  11    56696.91    57446.55   1245.66 o 
   7   5  11    58590.71    61136.11   1398.08 o 
   9   5  11       58.71       50.74    108.17 o 
  11   5  11    84069.35    85398.20   1920.96 o 
  13   5  11    21445.71    22511.53    397.88 o 
  15   5  11     3106.15     3367.51    141.16 o 
  17   5  11    27734.63    26600.31    956.98 o 
  19   5  11     1280.53     1269.71    177.98 o 
  21   5  11     8764.06     7837.84    228.93 o 
  23   5  11      212.30      195.17     96.24 o 
  25   5  11    13978.43    12777.50    836.79 o 
  27   5  11     2042.59     2147.65    311.57 o 
  29   5  11    10354.63    10351.07    732.73 o 
  31   5  11    16675.96    17829.89   1597.34 o 
 -32   6  11       33.06      558.27    488.18 o 
 -30   6  11     4976.31     4606.94    897.50 o 
 -28   6  11     2014.76     2347.89    487.33 o 
 -26   6  11     2748.48     2065.87    443.73 o 
 -24   6  11     5260.83     4632.48    399.15 o 
 -22   6  11     1565.53     1445.30    262.91 o 
 -20   6  11     7171.75     6309.28    460.71 o 
 -18   6  11     2634.49     2304.44    212.98 o 
 -16   6  11     4591.35     4344.33    360.03 o 
 -14   6  11     3027.85     2979.48    262.79 o 
 -12   6  11     7842.19     8001.76    388.55 o 
 -10   6  11     7694.51     7809.15    370.73 o 
  -8   6  11     1196.49     1178.53    155.27 o 
  -6   6  11    41632.93    40484.39   1064.46 o 
  -4   6  11     3090.63     3715.03    234.19 o 
  -2   6  11     4974.48     6118.34    571.39 o 
   0   6  11    34137.98    34950.10    952.87 o 
   2   6  11       21.75      160.36    104.24 o 
   4   6  11    12963.36    13559.15    472.37 o 
   6   6  11     8439.38     8621.51    256.60 o 
   8   6  11    12122.82    11697.51    333.48 o 
  10   6  11      495.64      339.97    115.25 o 
  12   6  11     5357.48     5441.57    233.20 o 
  14   6  11    19212.77    19455.60    543.39 o 
  16   6  11     1542.67     1672.35    126.83 o 
  18   6  11    10272.20     9672.21    297.05 o 
  20   6  11     3843.17     3995.31    366.97 o 
  22   6  11     9272.19     8770.00    409.30 o 
  24   6  11     8937.56     8033.32    316.96 o 
  26   6  11       26.04     -222.26    222.26 o 
  28   6  11     4322.04     4002.65    450.87 o 
  30   6  11      511.00      965.30    396.47 o 
 -31   7  11    12953.62     9089.93   1205.42 o 
 -29   7  11      379.37      726.63    372.12 o 
 -27   7  11    18471.80    17236.20   2258.84 o 
 -25   7  11       11.50      133.14    280.67 o 
 -23   7  11    24369.98    24509.88    991.63 o 
 -21   7  11    13498.65    13544.68    684.11 o 
 -19   7  11    37524.50    36295.05   1299.30 o 
 -17   7  11    67416.35    65037.98   2141.72 o 
 -15   7  11      174.35      116.55    147.81 o 
 -13   7  11    72486.49    70918.06   2847.24 o 
 -11   7  11    27603.64    28631.38   1121.46 o 
  -9   7  11    16531.86    15900.04    584.28 o 
  -7   7  11    53778.38    51914.10   1557.76 o 
  -5   7  11     6405.90     6428.25    312.66 o 
  -3   7  11    16135.08    17240.81    700.10 o 
  -1   7  11      549.33      855.15    166.32 o 
   1   7  11    80413.40    81079.05   2328.38 o 
   3   7  11     9312.95    10035.72    461.41 o 
   5   7  11    67085.54    68808.67   1900.44 o 
   7   7  11   119982.10   123731.18   4067.90 o 
   9   7  11      659.29      799.74    162.92 o 
  11   7  11    97660.43    98263.54   2918.56 o 
  13   7  11    46829.98    47763.04   1238.48 o 
  15   7  11    24588.61    24232.59    895.54 o 
  17   7  11    25278.86    23855.74    746.16 o 
  19   7  11     2710.10     2551.24    191.82 o 
  21   7  11    28263.03    26730.10   1356.49 o 
  23   7  11      295.95      483.64    240.44 o 
  25   7  11    34502.18    35252.62   1863.65 o 
  27   7  11    12678.04    14456.03   1023.86 o 
  29   7  11    15813.20    16541.03   1297.34 o 
 -28   8  11     1903.77     1948.04    639.25 o 
 -26   8  11     6874.07     6325.01    763.05 o 
 -24   8  11     7267.92     7504.06    456.73 o 
 -22   8  11       78.08      359.15    206.86 o 
 -20   8  11     9344.04    10275.16    691.21 o 
 -18   8  11      739.51     1147.88    335.79 o 
 -16   8  11     2858.53     2503.28    379.67 o 
 -14   8  11     3197.46     2902.23    341.66 o 
 -12   8  11     4944.12     5055.11    420.84 o 
 -10   8  11     8154.60     9377.80    553.71 o 
  -8   8  11        6.16       44.07    165.21 o 
  -6   8  11    25434.18    24967.75    936.01 o 
  -4   8  11     2957.68     2697.66    285.15 o 
  -2   8  11     1961.28     1686.41    195.05 o 
   0   8  11    15598.89    16062.65    740.72 o 
   2   8  11       67.77      204.03    195.94 o 
   4   8  11     4713.39     4751.00    354.28 o 
   6   8  11     3820.76     3437.59    328.77 o 
   8   8  11     1985.42     1668.41    195.11 o 
  10   8  11     3796.27     4100.90    262.44 o 
  12   8  11     6029.13     6385.51    311.80 o 
  14   8  11    18602.62    17545.03    605.24 o 
  16   8  11      147.98      312.71    149.27 o 
  18   8  11    14433.98    13883.71    600.33 o 
  20   8  11     4390.76     3471.20    308.12 o 
  22   8  11     3429.94     3780.85    529.91 o 
  24   8  11     8823.24     8897.40    756.36 o 
  26   8  11      438.52     1087.34    352.57 o 
 -25   9  11       94.19      294.49    380.84 o 
 -23   9  11     9148.65    10150.05    849.44 o 
 -21   9  11      450.33      808.56    324.40 o 
 -19   9  11     5085.86     4844.73    557.52 o 
 -17   9  11    13581.68    13552.05    908.71 o 
 -15   9  11       96.46       89.76    230.30 o 
 -13   9  11    14499.69    17097.53   1051.95 o 
 -11   9  11     7937.41     8034.11    539.14 o 
  -9   9  11     6448.88     6420.34    502.33 o 
  -7   9  11    10070.48    11209.69    657.18 o 
  -5   9  11       40.34     -131.09    230.92 o 
  -3   9  11    11662.49    12014.68    644.48 o 
  -1   9  11      479.64      280.42    183.72 o 
   1   9  11    21289.79    23269.44    976.91 o 
   3   9  11     3697.73     3288.73    287.36 o 
   5   9  11    16329.65    16030.23    698.92 o 
   7   9  11    25944.35    26245.20    905.23 o 
   9   9  11      318.51      541.08    219.03 o 
  11   9  11    21559.50    20421.12    745.83 o 
  13   9  11     6289.91     6336.94    435.09 o 
  15   9  11     2969.82     2531.86    262.35 o 
  17   9  11     5044.89     5192.36    320.23 o 
  19   9  11      282.18      469.04    302.96 o 
  21   9  11     6493.20     6274.21    644.72 o 
  23   9  11        1.44      157.22    301.85 o 
 -20  10  11    14888.87    13947.39    956.76 o 
 -18  10  11     2991.61     2257.67    512.15 o 
 -16  10  11    14004.45    13688.53   1021.07 o 
 -14  10  11     5240.13     5317.13    566.04 o 
 -12  10  11    18984.94    19761.71   1166.98 o 
 -10  10  11    39847.97    40387.08   1936.52 o 
  -8  10  11     3238.18     3478.50    411.53 o 
  -6  10  11    84071.94    82676.23   3631.47 o 
  -4  10  11    42918.77    40749.59   2053.56 o 
  -2  10  11    20214.25    20027.11   1356.42 o 
   0  10  11    73587.57    74756.39   3525.23 o 
   2  10  11     2724.49     2956.07    339.88 o 
   4  10  11    31493.72    31672.53   1189.51 o 
   6  10  11     7169.07     7979.99    563.77 o 
   8  10  11    11791.70    12276.37    663.12 o 
  10  10  11     5349.31     6100.69    430.83 o 
  12  10  11    16129.48    15676.75    764.70 o 
  14  10  11    19493.47    18562.14    861.82 o 
  16  10  11      388.03      490.07    209.38 o 
  18  10  11    36444.24    35661.59   2325.86 o 
 -15  11  11       21.09     -131.09    414.15 o 
 -13  11  11     3152.64     3471.40    568.27 o 
 -11  11  11     1261.91     1416.38    440.48 o 
  -9  11  11     1465.74     1352.97    333.94 o 
  -7  11  11      664.18      812.53    386.56 o 
  -5  11  11       79.39      264.97    267.44 o 
  -3  11  11     2093.08     1918.41    326.80 o 
  -1  11  11      147.03      335.61    274.14 o 
   1  11  11     3349.54     2594.37    605.66 o 
   3  11  11      420.17      359.59    282.04 o 
   5  11  11     7750.45     7577.79    550.67 o 
   7  11  11     6043.17     6312.11    511.71 o 
   9  11  11        1.15      111.73    302.18 o 
  11  11  11     3164.41     3602.69    806.81 o 
  13  11  11      673.33      733.74    251.02 o 
 -36   0  12    12272.61    15029.32   1931.76 o 
 -34   0  12     5155.35     5064.80    893.52 o 
 -32   0  12     2857.63     3305.47    966.72 o 
 -30   0  12    59477.83    64828.41   6411.83 o 
 -28   0  12      105.15      178.59    420.66 o 
 -26   0  12    35896.48    40089.68   2834.99 o 
 -24   0  12    63069.49    64470.40   3603.95 o 
 -22   0  12     5830.03     6237.67    753.77 o 
 -20   0  12    30553.05    31087.45   2132.14 o 
 -18   0  12    13419.56    12964.70   1062.66 o 
 -16   0  12    68613.85    74354.14   2462.53 o 
 -14   0  12     7631.62     7765.15    272.07 o 
 -12   0  12    26320.80    27325.86   1695.30 o 
 -10   0  12   108311.05   107233.72   4262.00 o 
  -8   0  12   115295.78   117169.09   4630.43 o 
  -6   0  12   221662.44   226531.45  18098.38 o 
  -4   0  12    47135.68    49419.94   1357.17 o 
  -2   0  12   163484.03   145672.30   5000.17 o 
   0   0  12   117837.16   109241.57   5375.31 o 
   2   0  12     1834.55     1815.44     98.66 o 
   4   0  12   163829.78   150868.36   8340.58 o 
   6   0  12      168.36      342.65    626.03 o 
   8   0  12    31687.15    26618.01   2364.73 o 
  10   0  12     6177.68     6214.66    888.42 o 
  12   0  12    94640.20    86655.75   6283.24 o 
  14   0  12    16638.67    17479.93   1038.55 o 
  16   0  12    17319.48    16668.90   1069.14 o 
  18   0  12   114826.36   110058.59   4363.17 o 
  20   0  12      117.85      210.49    125.83 o 
  22   0  12    73732.63    70350.45   3136.34 o 
  24   0  12    74000.90    72457.39   5637.39 o 
  26   0  12     2898.37     2236.81    435.80 o 
  28   0  12    28367.93    26598.85   2994.98 o 
  30   0  12     1218.70     1397.60    749.28 o 
  32   0  12    33042.63    43515.95   4421.20 o 
  34   0  12      500.01      459.04    966.37 o 
 -37   1  12     6650.22     7416.52    785.15 o 
 -35   1  12        7.82      226.65    329.86 o 
 -33   1  12      538.33      985.73    390.11 o 
 -31   1  12     5726.69     6494.65    742.29 o 
 -29   1  12     4485.65     5393.78    618.44 o 
 -27   1  12      380.14      502.22    347.30 o 
 -25   1  12      336.08      553.25    306.14 o 
 -23   1  12    11144.26    11946.13    886.86 o 
 -21   1  12      717.10     1141.60    283.09 o 
 -19   1  12     4603.82     4863.40    333.94 o 
 -17   1  12    41212.34    38673.92   1035.47 o 
 -15   1  12     9914.91    10224.93    628.26 o 
 -13   1  12    12876.50    12724.45    970.09 o 
 -11   1  12    21658.46    21223.98    688.99 o 
  -9   1  12    52560.37    51789.09   1824.98 o 
  -7   1  12       66.28       74.84     65.80 o 
  -5   1  12      225.59      297.30     84.24 o 
  -3   1  12    23563.50    21539.99    515.85 o 
  -1   1  12     3696.61     3496.57    116.94 o 
   1   1  12    23231.28    23562.54    454.02 o 
   3   1  12     9821.57    10104.07    280.69 o 
   5   1  12    73003.21    67410.50   2991.65 o 
   7   1  12    16017.01    17291.39    432.48 o 
   9   1  12      608.12     1019.48    139.70 o 
  11   1  12    66724.86    65731.27   1408.72 o 
  13   1  12      233.45      229.85    123.28 o 
  15   1  12     1840.76     1639.52    295.96 o 
  17   1  12     8749.15     9203.66    379.88 o 
  19   1  12     4304.04     4618.45    263.96 o 
  21   1  12     1928.49     2337.15    233.06 o 
  23   1  12      188.65      155.90     94.52 o 
  25   1  12    14070.55    13945.28    703.12 o 
  27   1  12      107.48      117.31    164.20 o 
  29   1  12     5583.05     5890.11    539.72 o 
  31   1  12    10806.92    11663.15   1264.74 o 
  33   1  12     3344.39     3768.97    875.27 o 
  35   1  12     3579.99     5059.34   1278.74 o 
 -36   2  12     2294.09     3022.91    582.11 o 
 -34   2  12     4801.54     4609.30    702.64 o 
 -32   2  12     8129.50     8788.46    723.43 o 
 -30   2  12    10272.76    11217.31    963.09 o 
 -28   2  12     4887.70     5568.95    556.42 o 
 -26   2  12    36158.13    34727.90   1950.25 o 
 -24   2  12    20798.35    18997.05   1112.08 o 
 -22   2  12      596.96      480.41    102.97 o 
 -20   2  12    34625.52    34266.60   1097.07 o 
 -18   2  12     2189.01     2253.48    187.50 o 
 -16   2  12      438.30      358.55     94.59 o 
 -14   2  12    11818.18    11751.21    457.55 o 
 -12   2  12    24154.91    23458.85    880.32 o 
 -10   2  12     3826.10     3847.69    177.88 o 
  -8   2  12      878.94      924.90    110.77 o 
  -6   2  12    94527.22    87887.25   1910.47 o 
  -4   2  12      719.35      829.44    111.27 o 
  -2   2  12    30726.21    30595.61    579.08 o 
   0   2  12    35144.69    33936.74    705.36 o 
   2   2  12    24936.38    25629.77    394.64 o 
   4   2  12    11241.45    10699.67    277.82 o 
   6   2  12     3590.23     3577.62    189.62 o 
   8   2  12    38609.30    36512.24   2165.21 o 
  10   2  12      151.32      116.19     98.86 o 
  12   2  12    21178.23    22076.65    596.83 o 
  14   2  12    49511.51    46859.50   1328.15 o 
  16   2  12    23305.94    23223.34    654.17 o 
  18   2  12    45252.93    46204.79   1377.83 o 
  20   2  12     6233.18     6675.97    391.09 o 
  22   2  12    37289.79    39276.48   1348.63 o 
  24   2  12    15332.27    15726.66    669.94 o 
  26   2  12       76.49      105.50     61.94 o 
  28   2  12    19563.86    20814.46   2848.57 o 
  30   2  12      170.25      427.92    341.20 o 
  32   2  12     2584.21     2078.55    569.69 o 
  34   2  12     2773.91     3910.97    742.61 o 
 -35   3  12     4557.44     4932.44    665.75 o 
 -33   3  12    17212.59    18614.54   1303.52 o 
 -31   3  12     6930.25     6741.73    835.22 o 
 -29   3  12     1406.08     2133.96    525.97 o 
 -27   3  12    21840.83    19909.29   1474.39 o 
 -25   3  12     2681.34     2908.23    196.05 o 
 -23   3  12    27201.03    25412.46   1109.52 o 
 -21   3  12     2727.80     2667.46    431.58 o 
 -19   3  12    74194.66    66884.27   4376.49 o 
 -17   3  12    47651.73    44787.49   1584.72 o 
 -15   3  12     2880.22     2675.39    186.04 o 
 -13   3  12   175301.69   170092.30   5772.10 o 
 -11   3  12     1239.64     1221.01    154.74 o 
  -9   3  12    51575.74    51931.11   1283.21 o 
  -7   3  12    98870.31    95453.00   2515.29 o 
  -5   3  12    27403.20    26097.98    754.38 o 
  -3   3  12    39156.68    39376.25    928.06 o 
  -1   3  12     4652.25     4697.69    180.58 o 
   1   3  12   220593.97   215496.66   7159.47 o 
   3   3  12      397.67      423.14     59.17 o 
   5   3  12    94917.57    96669.88   1853.53 o 
   7   3  12   170705.14   174182.73   6497.82 o 
   9   3  12    31829.06    32007.79   1004.41 o 
  11   3  12   111680.23   117647.63   3846.67 o 
  13   3  12    33753.09    33185.56    948.99 o 
  15   3  12    63559.72    64834.89   1882.26 o 
  17   3  12    15936.19    15919.16    928.02 o 
  19   3  12     6833.93     7026.94    347.87 o 
  21   3  12    40211.08    41643.24   1784.62 o 
  23   3  12    17267.84    16911.46    940.86 o 
  25   3  12    50122.38    50171.17   3863.39 o 
  27   3  12     3509.49     4132.13    352.07 o 
  29   3  12    53236.69    54377.96   5397.50 o 
  31   3  12    20501.08    18799.08   3084.47 o 
  33   3  12      404.37      306.99    202.48 o 
 -34   4  12     2269.81     2060.14    569.55 o 
 -32   4  12     1853.53     2153.09    614.10 o 
 -30   4  12      548.87     1613.79    466.02 o 
 -28   4  12      136.76      148.86    305.14 o 
 -26   4  12     5449.26     5981.33    479.81 o 
 -24   4  12      170.49      143.42    297.41 o 
 -22   4  12      336.85      259.76    101.51 o 
 -20   4  12     6038.96     5808.72    564.45 o 
 -18   4  12     4039.56     4031.64    262.04 o 
 -16   4  12       22.42      110.81    127.07 o 
 -14   4  12     1629.82     1475.55    182.74 o 
 -12   4  12    23633.50    22841.83    825.78 o 
 -10   4  12       33.17     -136.76    136.76 o 
  -8   4  12      731.24      696.81    129.49 o 
  -6   4  12    29878.32    28955.65    856.96 o 
  -4   4  12      135.17      -46.61    108.31 o 
  -2   4  12      656.84      948.35    175.06 o 
   0   4  12    15186.55    14911.99    672.96 o 
   2   4  12    10481.73    10290.18    255.62 o 
   4   4  12       45.49      105.08     62.50 o 
   6   4  12     6965.00     6995.25    235.09 o 
   8   4  12    11313.44    11511.44    276.65 o 
  10   4  12     5652.78     5532.66    270.88 o 
  12   4  12     1398.63     1467.35    230.58 o 
  14   4  12     6977.30     7170.71    324.73 o 
  16   4  12     2559.01     2984.85    218.02 o 
  18   4  12     1514.11     1951.90    216.54 o 
  20   4  12     4026.15     4421.40    279.04 o 
  22   4  12     8310.04     8232.55    943.04 o 
  24   4  12     1741.71     2275.64    336.97 o 
  26   4  12      472.07      263.22    179.76 o 
  28   4  12     3460.50     3677.39    518.25 o 
  30   4  12      194.62      452.98    464.59 o 
  32   4  12       73.02      257.47    362.84 o 
 -33   5  12     2615.06     2104.55    694.53 o 
 -31   5  12     6281.82     6112.15   1001.33 o 
 -29   5  12     6281.95     5569.42    866.04 o 
 -27   5  12     2633.10     2263.14    575.13 o 
 -25   5  12      351.25       35.27     80.88 o 
 -23   5  12    26988.84    26086.10   1310.41 o 
 -21   5  12       69.31      303.02    352.56 o 
 -19   5  12    36794.59    33526.75   1168.35 o 
 -17   5  12    47645.11    47898.63   1630.89 o 
 -15   5  12    31256.02    30720.79   1191.55 o 
 -13   5  12    35374.42    35393.40   1105.02 o 
 -11   5  12    13154.15    12487.36    469.75 o 
  -9   5  12    57739.53    54969.70   1479.05 o 
  -7   5  12    17026.55    17147.77    508.92 o 
  -5   5  12     2064.71     2579.94    191.52 o 
  -3   5  12    34741.50    34487.56    832.84 o 
  -1   5  12     9612.94    10064.52    321.21 o 
   1   5  12    42624.71    42887.50    954.02 o 
   3   5  12    12068.91    12143.52    308.20 o 
   5   5  12   117121.13   120548.53   3075.17 o 
   7   5  12    51432.86    52448.23   1081.92 o 
   9   5  12     1494.11     1990.43    133.22 o 
  11   5  12   118460.51   119626.87   2873.50 o 
  13   5  12    10058.17    10251.63    235.64 o 
  15   5  12     4468.56     4755.83    202.36 o 
  17   5  12    18708.44    19116.02    937.23 o 
  19   5  12    12377.62    14196.39   1391.60 o 
  21   5  12     4861.28     3901.31    259.26 o 
  23   5  12     2857.76     2836.95    344.16 o 
  25   5  12    28847.01    27711.52   1228.72 o 
  27   5  12       21.47      227.84    389.89 o 
  29   5  12    13961.17    13732.76    834.47 o 
  31   5  12    16149.45    17061.88   1173.32 o 
 -32   6  12     2071.49     1785.48    568.68 o 
 -30   6  12    29764.88    23983.02   4434.00 o 
 -28   6  12      525.05      772.18    353.09 o 
 -26   6  12    20798.08    20602.11   2677.40 o 
 -24   6  12    27645.47    26081.78   1002.44 o 
 -22   6  12     9529.32     9979.62    632.37 o 
 -20   6  12    21909.16    21544.63    941.85 o 
 -18   6  12      131.97      -58.10    140.54 o 
 -16   6  12    34395.64    33777.11   1313.51 o 
 -14   6  12      172.29      405.12    165.21 o 
 -12   6  12    30763.77    31449.25    917.00 o 
 -10   6  12    37215.29    37531.73   1088.53 o 
  -8   6  12    38101.15    37209.12   1013.99 o 
  -6   6  12   111273.12   110582.18   3394.06 o 
  -4   6  12    14136.17    14786.10    646.57 o 
  -2   6  12    76659.38    77440.30   2122.95 o 
   0   6  12    54614.32    55269.88   1428.35 o 
   2   6  12      152.24      139.51    131.57 o 
   4   6  12    61447.32    63360.32   1654.11 o 
   6   6  12      924.15      879.53    209.63 o 
   8   6  12    16743.65    17912.57    684.84 o 
  10   6  12     8621.16     9433.52    435.24 o 
  12   6  12    42516.27    41954.30   1012.11 o 
  14   6  12    26090.94    24989.46    593.39 o 
  16   6  12    16039.44    15307.12    403.09 o 
  18   6  12    90084.30    85570.68   3052.40 o 
  20   6  12      602.95      461.38    135.86 o 
  22   6  12    31367.74    31922.50   1491.81 o 
  24   6  12    40085.21    40600.52   1841.71 o 
  26   6  12     1834.79     2165.78    437.99 o 
  28   6  12    12337.39    11264.50    860.15 o 
  30   6  12     1228.44     1174.90    329.26 o 
 -29   7  12       69.09       42.47    315.14 o 
 -27   7  12       21.33     -231.36    321.01 o 
 -25   7  12      475.99      515.14    327.35 o 
 -23   7  12      667.21      618.12    198.17 o 
 -21   7  12        2.33       17.67    306.97 o 
 -19   7  12       58.39      -50.38    222.28 o 
 -17   7  12     2074.41     2206.66    259.48 o 
 -15   7  12      284.51      -31.40    150.43 o 
 -13   7  12      165.49     -201.75    201.75 o 
 -11   7  12     1762.26     1548.59    244.45 o 
  -9   7  12      146.96      269.67    172.19 o 
  -7   7  12      464.09      327.75    232.27 o 
  -5   7  12       35.26       68.10    137.37 o 
  -3   7  12       53.01     -112.86    155.15 o 
  -1   7  12      823.80      735.67    141.16 o 
   1   7  12      677.08      523.39    127.82 o 
   3   7  12      661.25      475.10    177.93 o 
   5   7  12      302.13      532.75    151.44 o 
   7   7  12      204.97      124.95    128.14 o 
   9   7  12      154.12      177.88    111.90 o 
  11   7  12     3627.71     3710.16    249.22 o 
  13   7  12      266.96      283.42     94.60 o 
  15   7  12     1378.42     1030.80    151.78 o 
  17   7  12      499.17      489.18    115.80 o 
  19   7  12      796.09      906.48    180.02 o 
  21   7  12      295.24      475.01    348.81 o 
  23   7  12      589.01      175.77    228.57 o 
  25   7  12      131.08     -435.34    435.34 o 
  27   7  12      578.40     1332.08    393.92 o 
 -26   8  12    26593.16    25244.58   1630.44 o 
 -24   8  12    13150.20    12034.71    618.74 o 
 -22   8  12     1173.56     1455.72    257.84 o 
 -20   8  12    26218.63    27034.28   1231.60 o 
 -18   8  12     1122.49     1305.82    335.57 o 
 -16   8  12     9717.43     9423.16    563.12 o 
 -14   8  12    11227.21    11379.22    552.95 o 
 -12   8  12    22133.04    21793.91    889.66 o 
 -10   8  12    14937.78    14821.24    664.51 o 
  -8   8  12     9558.29     9722.90    466.80 o 
  -6   8  12    66041.95    65818.45   2260.67 o 
  -4   8  12     2981.60     3043.01    308.56 o 
  -2   8  12    42761.96    42076.52   1399.12 o 
   0   8  12    37488.70    38442.52   1338.99 o 
   2   8  12    10465.04    11095.60    507.28 o 
   4   8  12    30539.23    30395.43    996.62 o 
   6   8  12     1548.17     1899.80    233.29 o 
   8   8  12    32887.39    32476.10   1008.65 o 
  10   8  12       75.19      219.91    161.44 o 
  12   8  12    36722.86    34070.50   1032.04 o 
  14   8  12    37317.79    36160.59   1295.39 o 
  16   8  12    14365.68    13883.87    662.69 o 
  18   8  12    46532.46    43465.23   1627.17 o 
  20   8  12    10594.48    11611.27    809.21 o 
  22   8  12    31485.26    33071.11   1826.13 o 
  24   8  12    23267.67    22938.89   1495.19 o 
 -23   9  12    12859.72    12316.27    764.02 o 
 -21   9  12     1258.30     1126.77    284.04 o 
 -19   9  12    29173.27    29037.61   1252.50 o 
 -17   9  12    15722.86    15207.77    922.97 o 
 -15   9  12     1671.50     1389.33    295.89 o 
 -13   9  12    47366.42    51669.38   2731.96 o 
 -11   9  12     2049.39     1945.04    270.13 o 
  -9   9  12    15432.54    13726.65    690.01 o 
  -7   9  12    18758.26    19245.23    810.23 o 
  -5   9  12     4600.76     4912.23    348.53 o 
  -3   9  12     8378.02     8728.53    482.94 o 
  -1   9  12     2580.42     2293.03    283.22 o 
   1   9  12    38198.85    39265.55   1274.47 o 
   3   9  12       32.55     -108.76    165.28 o 
   5   9  12    36873.89    37710.85   1487.03 o 
   7   9  12    36793.09    38441.46   1449.85 o 
   9   9  12    11969.34    12132.88    562.22 o 
  11   9  12    36122.32    34245.97   1215.08 o 
  13   9  12     7846.10     7995.91    434.55 o 
  15   9  12    15837.63    15395.21    830.63 o 
  17   9  12     4920.63     5360.35    576.37 o 
  19   9  12     1279.91     1327.34    403.32 o 
  21   9  12    13146.48    14114.82   1066.30 o 
 -20  10  12      464.00      769.43    261.25 o 
 -18  10  12      330.27      291.91    287.66 o 
 -16  10  12      939.53     1094.21    456.63 o 
 -14  10  12       11.02       -8.36    521.18 o 
 -12  10  12       17.51      -52.57    264.91 o 
 -10  10  12     1605.78     2256.43    397.03 o 
  -8  10  12      654.91      251.51    241.14 o 
  -6  10  12     1394.11     1238.01    272.64 o 
  -4  10  12      343.31      379.83    239.43 o 
  -2  10  12     4297.30     4879.46    488.90 o 
   0  10  12      819.85      484.53    228.85 o 
   2  10  12      212.19      536.36    246.09 o 
   4  10  12     3306.92     3315.94    352.15 o 
   6  10  12      109.27     -110.66    165.82 o 
   8  10  12       80.63      228.20    173.59 o 
  10  10  12      954.45     1061.62    294.02 o 
  12  10  12     2641.46     2659.40    295.95 o 
  14  10  12      300.47      141.36    236.59 o 
  16  10  12      188.07       -6.08    389.57 o 
 -13  11  12    30690.31    31666.44   1842.04 o 
 -11  11  12     3876.91     4180.78    543.45 o 
  -9  11  12    18695.81    20347.20   1217.68 o 
  -7  11  12    12354.22    11231.50    839.76 o 
  -5  11  12     2277.36     1910.44    342.75 o 
  -3  11  12    10075.11     9846.41    588.72 o 
  -1  11  12     5693.46     4979.71    451.02 o 
   1  11  12    20552.68    20744.07   1031.18 o 
   3  11  12      181.85      251.17    323.70 o 
   5  11  12    51822.80    52051.16   2220.20 o 
   7  11  12    22169.86    21798.42   1183.95 o 
   9  11  12     4335.48     3718.08    479.51 o 
  11  11  12    45490.93    45353.77   3852.35 o 
 -35   1  13      302.39      497.26    371.40 o 
 -33   1  13    11054.76    12504.76    952.17 o 
 -31   1  13      928.75     1827.38    499.02 o 
 -29   1  13     7476.08     9745.71    782.18 o 
 -27   1  13     5668.79     7400.84    585.73 o 
 -25   1  13     8578.10    10301.37   1139.24 o 
 -23   1  13    18172.65    19493.55   1171.82 o 
 -21   1  13     3895.49     4191.56    413.13 o 
 -19   1  13    57549.29    59281.91   1645.82 o 
 -17   1  13    16989.36    16755.81    631.00 o 
 -15   1  13    22864.59    23416.80    662.96 o 
 -13   1  13    87300.60    86869.83   2813.59 o 
 -11   1  13      614.01      723.98    100.86 o 
  -9   1  13    84836.02    85098.29   2399.41 o 
  -7   1  13    22436.75    22004.91   1065.57 o 
  -5   1  13    26964.09    26593.61    891.00 o 
  -3   1  13    19069.77    20789.76    679.03 o 
  -1   1  13    49552.03    46710.94   1005.02 o 
   1   1  13    86651.58    84459.27   1928.76 o 
   3   1  13     1151.44     1246.70    207.25 o 
   5   1  13   189748.09   184163.11   7297.71 o 
   7   1  13    69226.56    66859.66   2162.31 o 
   9   1  13    53816.38    53418.88   1519.87 o 
  11   1  13   144417.58   142044.02   3811.35 o 
  13   1  13     5548.60     5839.10    462.72 o 
  15   1  13    49976.41    52145.92   1439.94 o 
  17   1  13    11766.68    11571.14    460.70 o 
  19   1  13    20419.64    19134.00    661.36 o 
  21   1  13    12241.44    12482.44   1400.49 o 
  23   1  13    13118.82    12218.22    886.12 o 
  25   1  13    34808.57    35547.25   2967.13 o 
  27   1  13      439.20      392.64    146.18 o 
  29   1  13    44947.69    53285.56   3613.01 o 
  31   1  13    11021.16    14991.16   1141.42 o 
  33   1  13    13776.49    11219.38   9427.31 o 
 -36   2  13     6735.30     7391.48    833.69 o 
 -34   2  13     2242.77     2997.98    499.01 o 
 -32   2  13    13869.21    16216.28   1303.26 o 
 -30   2  13    18318.00    20234.04   1424.04 o 
 -28   2  13      771.43     1002.14    373.58 o 
 -26   2  13    46464.73    46026.43   3137.35 o 
 -24   2  13    10759.50    11618.57   1096.51 o 
 -22   2  13     9976.01     9140.90    520.44 o 
 -20   2  13    49419.36    48294.18   1362.06 o 
 -18   2  13      180.02      307.65    157.54 o 
 -16   2  13    26323.63    24516.92   1279.97 o 
 -14   2  13      195.73      363.75     87.34 o 
 -12   2  13    47452.69    46543.24   1525.24 o 
 -10   2  13     1608.69     1830.34    123.48 o 
  -8   2  13    52968.93    50710.55   1085.94 o 
  -6   2  13    86412.34    82106.59   1798.25 o 
  -4   2  13      226.39      316.56     92.53 o 
  -2   2  13    73878.05    73261.87   1622.58 o 
   0   2  13    18952.61    18212.62    324.09 o 
   2   2  13    26722.65    27111.43    394.84 o 
   4   2  13    39705.17    37560.71   1041.20 o 
   6   2  13    11158.18    11761.71    487.22 o 
   8   2  13    38472.82    36937.61   2071.04 o 
  10   2  13     4366.54     4468.10    173.86 o 
  12   2  13    64073.71    61151.89   1595.31 o 
  14   2  13    13061.62    13207.83    620.44 o 
  16   2  13    26668.14    26463.98    652.17 o 
  18   2  13    55256.16    57903.69   1537.82 o 
  20   2  13       73.76      272.32    245.14 o 
  22   2  13    54697.30    58023.78   2332.33 o 
  24   2  13    23096.15    24515.86   1787.95 o 
  26   2  13     7541.82     6781.68    750.65 o 
  28   2  13    14120.54    13089.99    622.50 o 
  30   2  13     1017.43     1282.88    534.23 o 
  32   2  13     8671.83    10972.26   1882.70 o 
 -35   3  13      111.50      106.33    340.69 o 
 -33   3  13      308.65      706.52    549.60 o 
 -31   3  13      718.36      798.71    358.09 o 
 -29   3  13      479.33       72.23    300.13 o 
 -27   3  13       12.75      211.14    289.95 o 
 -25   3  13      119.59      189.50     84.57 o 
 -23   3  13     2721.47     2168.33    289.91 o 
 -21   3  13      230.56      338.49    123.41 o 
 -19   3  13      691.56      694.89    101.02 o 
 -17   3  13      827.24      782.35    141.21 o 
 -15   3  13     3236.19     3486.82    210.02 o 
 -13   3  13       88.29      740.66    242.50 o 
 -11   3  13      872.40      786.87    119.53 o 
  -9   3  13     4544.98     5002.85    228.21 o 
  -7   3  13       19.02       60.68    106.74 o 
  -5   3  13     1006.03     1194.51    154.84 o 
  -3   3  13     4077.00     4002.34    168.20 o 
  -1   3  13     3521.62     3917.86    128.70 o 
   1   3  13     2702.02     2616.74    177.62 o 
   3   3  13      403.61      344.62     61.96 o 
   5   3  13     9529.24     9224.77    228.12 o 
   7   3  13     4838.00     5816.04    253.99 o 
   9   3  13     1704.88     1551.41    194.05 o 
  11   3  13    20478.50    20071.45    584.70 o 
  13   3  13       77.44        2.79    126.43 o 
  15   3  13     4667.50     4472.14    226.91 o 
  17   3  13      150.15      254.49    160.96 o 
  19   3  13      533.54      747.89    158.86 o 
  21   3  13       69.47      454.96    154.98 o 
  23   3  13     1716.10     1434.89    202.49 o 
  25   3  13     2056.60     2383.08    391.82 o 
  27   3  13       55.10      -28.25    254.95 o 
  29   3  13     1139.57     1218.10    248.92 o 
  31   3  13     1389.53     1626.49    609.83 o 
 -34   4  13     1476.42     2194.98    523.67 o 
 -32   4  13    15015.90    16715.93   1245.49 o 
 -30   4  13    23155.47    22612.40   1825.53 o 
 -28   4  13     1664.26     1612.31    448.18 o 
 -26   4  13    47170.86    42072.61   3968.94 o 
 -24   4  13    21960.58    19398.61   2086.54 o 
 -22   4  13    24295.01    22419.97   1590.91 o 
 -20   4  13    36649.85    35233.46   1519.15 o 
 -18   4  13      624.21      872.61    167.19 o 
 -16   4  13    27474.70    26295.56    919.01 o 
 -14   4  13     1518.54     1980.42    330.08 o 
 -12   4  13    46074.30    46514.58   1489.13 o 
 -10   4  13    18044.92    18590.94    735.25 o 
  -8   4  13    68471.67    66382.34   1712.68 o 
  -6   4  13   108708.11   105172.29   2956.27 o 
  -4   4  13      211.68      362.76    101.53 o 
  -2   4  13   140528.52   136748.89   4010.70 o 
   0   4  13    51363.41    50286.47   1183.93 o 
   2   4  13    20592.33    21100.71    458.99 o 
   4   4  13    58389.71    57302.05   1270.66 o 
   6   4  13     2781.00     3037.41    110.16 o 
   8   4  13    26790.26    27440.73    868.77 o 
  10   4  13      269.61      338.67    152.35 o 
  12   4  13    75373.93    79560.09   2778.65 o 
  14   4  13    18720.25    17181.16    573.64 o 
  16   4  13    49045.18    48655.00   1601.19 o 
  18   4  13    73687.43    72985.18   2691.26 o 
  20   4  13     1099.09     1482.50    280.72 o 
  22   4  13    74965.25    74883.02   2773.73 o 
  24   4  13    16367.20    16697.38   1507.09 o 
  26   4  13    12003.24    10893.15    763.66 o 
  28   4  13    13411.21    18656.74   2340.74 o 
  30   4  13      694.96      685.71    349.75 o 
 -33   5  13     5299.80     5034.43    914.32 o 
 -31   5  13     1564.75      732.19    417.22 o 
 -29   5  13     3144.80     2189.63    639.70 o 
 -27   5  13     2013.55     1588.46   1094.68 o 
 -25   5  13     4559.87     3616.07   1143.71 o 
 -23   5  13    11226.65    10223.42    477.35 o 
 -21   5  13     2128.51     1954.59    289.22 o 
 -19   5  13    28430.37    27475.04   1114.81 o 
 -17   5  13    11437.67    11016.41    449.99 o 
 -15   5  13    21546.90    21237.86    767.36 o 
 -13   5  13    39412.24    38141.67   1261.40 o 
 -11   5  13     5537.68     4874.86    304.42 o 
  -9   5  13    31199.21    31448.09   1004.55 o 
  -7   5  13     8302.11     9031.72    420.40 o 
  -5   5  13     4328.81     4578.77    237.32 o 
  -3   5  13     6922.41     6996.62    261.73 o 
  -1   5  13    16898.07    17441.65    493.64 o 
   1   5  13    31623.03    31793.57    891.74 o 
   3   5  13      778.01      512.82     83.82 o 
   5   5  13    47788.59    49254.25   1063.18 o 
   7   5  13    22440.19    21630.35    479.00 o 
   9   5  13     8499.27     8335.62    187.32 o 
  11   5  13    49414.02    50654.89   1030.69 o 
  13   5  13      470.07      510.13    164.06 o 
  15   5  13    21705.44    21914.46    789.02 o 
  17   5  13     2633.30     2608.43    244.47 o 
  19   5  13    10270.60    11477.69    833.26 o 
  21   5  13     4496.36     4550.89    452.78 o 
  23   5  13     7604.15     7321.08    447.35 o 
  25   5  13    10450.91    10506.24    658.19 o 
  27   5  13      445.84      660.26    257.96 o 
  29   5  13    12779.70    12713.55    880.39 o 
 -30   6  13     2422.10     2841.12    628.05 o 
 -28   6  13      672.00     1619.88    497.43 o 
 -26   6  13     8112.50     7721.43    802.66 o 
 -24   6  13     1717.87     1078.73    201.55 o 
 -22   6  13      884.14      920.82    254.11 o 
 -20   6  13     5720.95     4765.28    626.56 o 
 -18   6  13       59.10        5.83    153.35 o 
 -16   6  13     2702.39     2531.41    280.61 o 
 -14   6  13     1753.94     1568.74    235.24 o 
 -12   6  13     5656.17     5621.55    348.56 o 
 -10   6  13      419.36      302.81    201.08 o 
  -8   6  13     1955.80     2114.81    243.61 o 
  -6   6  13    19555.10    20094.68    669.74 o 
  -4   6  13       44.50      174.05    140.73 o 
  -2   6  13    12379.55    12537.69    417.71 o 
   0   6  13     9592.85    10339.06    361.52 o 
   2   6  13     3047.28     3090.80    229.46 o 
   4   6  13    19642.97    19455.68    568.99 o 
   6   6  13       16.67      311.17    124.28 o 
   8   6  13     3649.90     3713.49    204.48 o 
  10   6  13      228.57      304.86    102.14 o 
  12   6  13     5481.77     5584.41    204.25 o 
  14   6  13     1325.86     1196.67    145.66 o 
  16   6  13     5211.39     5916.61    390.72 o 
  18   6  13    13517.10    13984.02    652.31 o 
  20   6  13      361.92      194.12    261.52 o 
  22   6  13    10765.41    10391.03   1385.55 o 
  24   6  13     3327.03     2875.06    384.92 o 
  26   6  13     1828.32     1959.13    372.40 o 
  28   6  13     3292.38     3211.60    437.90 o 
 -29   7  13     6274.37     4926.62    773.24 o 
 -27   7  13     8096.69     7814.85   1149.65 o 
 -25   7  13     6367.04     4931.95    744.84 o 
 -23   7  13    15556.28    14744.03    683.00 o 
 -21   7  13      936.40     1479.35    249.93 o 
 -19   7  13    61472.30    60298.46   2510.65 o 
 -17   7  13    16551.53    15520.85    668.59 o 
 -15   7  13    23342.19    22778.71    880.95 o 
 -13   7  13    57717.84    58574.14   2180.71 o 
 -11   7  13      621.54      645.78    190.08 o 
  -9   7  13    44174.11    43333.29   1304.18 o 
  -7   7  13    18013.17    17999.16    759.79 o 
  -5   7  13    18046.10    18621.77    632.09 o 
  -3   7  13     9796.36    10117.18    443.61 o 
  -1   7  13    16748.92    17870.94    593.07 o 
   1   7  13    49874.75    49095.85   1315.06 o 
   3   7  13     2993.08     3459.70    295.26 o 
   5   7  13   102517.72   108280.10   3428.70 o 
   7   7  13    35648.54    36441.43    946.19 o 
   9   7  13    39355.18    38633.65   1028.81 o 
  11   7  13    71026.89    71403.14   1920.67 o 
  13   7  13       86.10      172.03    118.28 o 
  15   7  13    31621.15    30323.21    741.78 o 
  17   7  13     3341.04     3299.91    420.48 o 
  19   7  13    22212.14    23134.95   1110.33 o 
  21   7  13     9538.27    10129.36    861.25 o 
  23   7  13    11076.40    11517.28    743.86 o 
  25   7  13    31157.12    32204.44   2072.70 o 
 -26   8  13    12023.93    13722.43   1829.35 o 
 -24   8  13     2821.37     3231.30    555.63 o 
 -22   8  13     2504.80     1636.56    285.24 o 
 -20   8  13     5602.49     6296.47    805.89 o 
 -18   8  13     2186.99     2411.93    327.80 o 
 -16   8  13     3672.24     3827.89    387.07 o 
 -14   8  13      178.89      193.78    198.79 o 
 -12   8  13    11438.35    12430.84    654.69 o 
 -10   8  13      873.34      896.57    252.89 o 
  -8   8  13     9931.20    10050.45    501.71 o 
  -6   8  13    20502.40    20641.76    778.99 o 
  -4   8  13      135.03      150.96    182.73 o 
  -2   8  13    12133.47    13216.04    512.44 o 
   0   8  13     3337.85     3087.41    279.72 o 
   2   8  13     5886.80     6751.69    424.28 o 
   4   8  13     3900.55     4214.39    249.98 o 
   6   8  13     1545.47     1750.17    261.78 o 
   8   8  13    11348.60    11344.67    511.79 o 
  10   8  13      753.65      804.28    181.09 o 
  12   8  13    12520.94    12474.49    743.66 o 
  14   8  13     4341.62     3684.15    219.04 o 
  16   8  13     8392.92     8404.56    842.70 o 
  18   8  13    11493.44    11531.22    751.64 o 
  20   8  13        2.78      324.34    302.66 o 
  22   8  13     7660.15     8045.00    717.45 o 
 -23   9  13     5634.59     5572.92    478.34 o 
 -21   9  13     1707.10     1552.75    377.72 o 
 -19   9  13     9262.91    10270.07    723.88 o 
 -17   9  13     3484.63     3047.27    329.84 o 
 -15   9  13     8653.22    10323.10    616.04 o 
 -13   9  13    15664.78    15409.69    759.85 o 
 -11   9  13       84.71     -101.24    184.57 o 
  -9   9  13    22487.08    22655.06    976.58 o 
  -7   9  13     1180.46     1153.12    227.43 o 
  -5   9  13     4975.88     4849.40    377.88 o 
  -3   9  13     4117.04     5398.11    728.00 o 
  -1   9  13     7816.38     7383.72    439.83 o 
   1   9  13    11367.61    11771.82    732.82 o 
   3   9  13     1202.40     1325.99    258.95 o 
   5   9  13    20428.17    21378.94    873.59 o 
   7   9  13     4985.00     4786.56    332.26 o 
   9   9  13     6144.26     6649.36    475.20 o 
  11   9  13    23207.52    22737.85   1228.71 o 
  13   9  13      125.17       60.67    199.65 o 
  15   9  13     3698.37     3740.74    505.49 o 
  17   9  13     1228.80     1803.69    403.10 o 
  19   9  13     3448.96     2911.93    521.11 o 
 -18  10  13      746.32     1092.19    372.51 o 
 -16  10  13    14424.22    14900.11    882.36 o 
 -14  10  13      934.55     1223.30    412.63 o 
 -12  10  13    37195.08    37774.39   1783.33 o 
 -10  10  13    11514.20    11184.06    686.97 o 
  -8  10  13    36732.24    36155.95   1707.62 o 
  -6  10  13    54796.94    54841.41   2387.24 o 
  -4  10  13        4.52      410.42    358.70 o 
  -2  10  13    58910.07    58445.63   2537.99 o 
   0  10  13    18402.16    20071.90    914.68 o 
   2  10  13     9910.16     9957.81    596.40 o 
   4  10  13    27152.58    24659.57   1420.01 o 
   6  10  13      372.83      646.66    210.32 o 
   8  10  13    12082.82    12865.79   1318.97 o 
  10  10  13       49.54      118.90    246.62 o 
  12  10  13    27465.55    25869.10   2477.55 o 
  14  10  13     4554.94     5660.50    737.84 o 
  -9  11  13     2073.67     2116.94    383.26 o 
  -7  11  13       19.62      -76.47    239.00 o 
  -5  11  13      672.99     1138.51    319.07 o 
  -3  11  13      920.30      643.54    296.27 o 
  -1  11  13     1288.95      865.78    365.53 o 
   1  11  13     2690.67     2489.68    525.79 o 
   3  11  13        9.95        4.39    222.52 o 
   5  11  13     5118.34     3664.72    396.32 o 
   7  11  13      350.79      368.00    227.05 o 
 -36   0  14    13026.94    18819.11   1888.09 o 
 -34   0  14      742.24      735.28    509.26 o 
 -32   0  14    14067.75    15754.96   2530.90 o 
 -30   0  14    26486.76    33236.08   2928.29 o 
 -28   0  14    19233.34    23577.03   2094.19 o 
 -26   0  14    36806.00    38911.77   3918.26 o 
 -24   0  14     2150.66     1871.71    433.26 o 
 -22   0  14    53963.99    53458.28   4334.37 o 
 -20   0  14    15904.03    14788.40   1090.23 o 
 -18   0  14     1566.08     2333.10    434.43 o 
 -16   0  14    60570.22    65068.45   2286.42 o 
 -14   0  14    27063.64    29007.95    913.64 o 
 -12   0  14    68193.84    74181.89   2883.76 o 
 -10   0  14     2764.37     3242.39    237.90 o 
  -8   0  14   235281.17   238194.23  12970.29 o 
  -6   0  14   126877.73   128962.63   8316.64 o 
  -4   0  14    14038.12    13734.51    604.22 o 
  -2   0  14   228294.61   224111.73   9880.05 o 
   0   0  14    30885.00    29277.22   1207.42 o 
   2   0  14    14280.45    14659.03    570.14 o 
   4   0  14   115012.85   109346.19   5772.54 o 
   6   0  14    21180.22    18619.21    561.37 o 
   8   0  14    10223.72    10489.22    910.91 o 
  10   0  14     7740.49     7305.95    948.81 o 
  12   0  14    75920.11    71232.16   4239.39 o 
  14   0  14      452.70      288.52    306.33 o 
  16   0  14    47408.46    46102.12   4717.35 o 
  18   0  14    59514.84    66820.05   5874.65 o 
  20   0  14    20978.64    22766.54   2445.40 o 
  22   0  14    43670.66    52134.42   3457.32 o 
  24   0  14    16458.43    21012.54   2025.22 o 
  26   0  14    43815.66    52067.92   5187.93 o 
  28   0  14     5727.46     6961.49   2159.64 o 
  30   0  14    10353.18    13559.09   2011.52 o 
  32   0  14    20810.50    29341.17   3408.36 o 
 -35   1  14      959.34     2052.21    580.64 o 
 -33   1  14      944.09     1769.51    528.90 o 
 -31   1  14      909.28      576.09    374.34 o 
 -29   1  14     6978.69     9028.99    706.31 o 
 -27   1  14      214.73        0.10    246.29 o 
 -25   1  14      957.41     1207.78    391.14 o 
 -23   1  14     7695.80     8796.56    729.10 o 
 -21   1  14     8060.21     9814.47    639.39 o 
 -19   1  14     5173.10     4937.26    258.36 o 
 -17   1  14     4809.54     4796.96    262.08 o 
 -15   1  14    25420.00    24928.71    716.78 o 
 -13   1  14      297.45      321.30    166.14 o 
 -11   1  14       16.15      216.67     99.19 o 
  -9   1  14    31064.87    31331.73   1033.66 o 
  -7   1  14     1383.62     1568.56    114.89 o 
  -5   1  14      236.12      284.29     84.59 o 
  -3   1  14      338.27      421.83     78.28 o 
  -1   1  14    43527.26    41771.81    746.57 o 
   1   1  14     3319.87     3602.46    107.58 o 
   3   1  14       40.62        9.66     60.53 o 
   5   1  14    78611.91    74047.16   2354.54 o 
   7   1  14      333.31      233.26     96.58 o 
   9   1  14     7474.17     7392.19    295.63 o 
  11   1  14    19400.05    18952.47    352.31 o 
  13   1  14      188.86      181.44     55.81 o 
  15   1  14     3232.98     3506.23    247.18 o 
  17   1  14     3413.70     3097.65    202.66 o 
  19   1  14    12551.33    14144.34   1088.04 o 
  21   1  14       80.15       58.00    223.65 o 
  23   1  14     1210.76      856.11    206.89 o 
  25   1  14    17394.49    21069.97   1843.56 o 
  27   1  14     7412.39     8188.89    883.76 o 
  29   1  14     6226.23    10205.47   1911.84 o 
  31   1  14     1553.79     3067.64    562.56 o 
 -34   2  14      129.79      571.85    353.95 o 
 -32   2  14    14679.17    16417.94   1229.77 o 
 -30   2  14     1564.67     2144.89    507.33 o 
 -28   2  14     4724.07     5761.12    618.02 o 
 -26   2  14    35824.28    35395.39   2041.20 o 
 -24   2  14       50.05       53.02    229.94 o 
 -22   2  14    10501.46     9385.89    490.91 o 
 -20   2  14    24511.94    25133.37    854.37 o 
 -18   2  14    12151.82    12120.65    497.42 o 
 -16   2  14     2234.57     1890.52    207.27 o 
 -14   2  14     1552.58     1675.06    289.28 o 
 -12   2  14    30841.41    28851.63    758.06 o 
 -10   2  14      668.32      749.43    105.47 o 
  -8   2  14    30806.04    29750.09    659.70 o 
  -6   2  14    42893.05    41246.99    870.24 o 
  -4   2  14    12166.08    12103.47    327.47 o 
  -2   2  14    33870.54    33511.48    628.95 o 
   0   2  14    21725.51    21925.22    601.16 o 
   2   2  14    33353.11    32154.95    635.98 o 
   4   2  14      883.56      890.90     85.88 o 
   6   2  14      315.52      486.49    102.29 o 
   8   2  14    31199.01    30114.11   1302.01 o 
  10   2  14     5704.15     6206.35    398.55 o 
  12   2  14    39582.63    39703.98   1348.21 o 
  14   2  14     4027.16     3807.58    244.55 o 
  16   2  14    39364.53    38625.06   1272.51 o 
  18   2  14    15366.28    15138.93    816.97 o 
  20   2  14      927.66      994.80    226.21 o 
  22   2  14    36184.61    36839.79   2584.49 o 
  24   2  14       82.42      -16.11    181.03 o 
  26   2  14     1325.68     1031.53    179.35 o 
  28   2  14     7001.32     7456.44    990.94 o 
  30   2  14     5736.12     5880.19    936.86 o 
  32   2  14     3183.69     2800.94    723.99 o 
 -33   3  14    20265.00    20141.79   1581.09 o 
 -31   3  14      118.23      579.08    455.78 o 
 -29   3  14     7766.24     9680.36    967.27 o 
 -27   3  14     5424.07     4906.35    835.85 o 
 -25   3  14    21572.67    21114.09    730.21 o 
 -23   3  14     8136.26     7717.27    402.68 o 
 -21   3  14     6320.49     6624.93    950.99 o 
 -19   3  14    72842.00    71671.48   3583.69 o 
 -17   3  14      389.88      465.68    156.78 o 
 -15   3  14    34415.36    34645.75    906.78 o 
 -13   3  14    69684.37    67335.88   1667.95 o 
 -11   3  14    15749.24    14912.52    374.08 o 
  -9   3  14    37738.24    37192.36    864.80 o 
  -7   3  14     3626.18     4173.53    191.10 o 
  -5   3  14    27395.80    27333.72    669.86 o 
  -3   3  14      777.21      706.74     95.00 o 
  -1   3  14    48599.36    48534.02   1064.10 o 
   1   3  14    57982.39    57476.72   1222.15 o 
   3   3  14    61523.12    61460.00   1181.23 o 
   5   3  14   106556.41   107173.44   3542.89 o 
   7   3  14    30003.46    28254.44    934.49 o 
   9   3  14    84242.84    84761.42   2584.73 o 
  11   3  14    79618.12    78894.37   2710.87 o 
  13   3  14     1634.83     1076.17    183.62 o 
  15   3  14    49541.09    51066.67   1402.14 o 
  17   3  14      155.33      275.05    235.07 o 
  19   3  14    31890.36    31711.12   1465.96 o 
  21   3  14    11341.22    10683.41    570.79 o 
  23   3  14    53213.22    52722.00   3580.43 o 
  25   3  14    20230.87    20183.00   3260.84 o 
  27   3  14     2045.98     2147.58    416.03 o 
  29   3  14    48631.98    57236.90   5055.71 o 
  31   3  14     2679.09     3638.28    964.04 o 
 -32   4  14     3059.60     2557.76    584.26 o 
 -30   4  14      838.66      744.96    412.54 o 
 -28   4  14      343.04      751.11    449.53 o 
 -26   4  14     4389.88     4790.12    542.85 o 
 -24   4  14      167.85      130.68    175.70 o 
 -22   4  14       27.84      163.36     94.75 o 
 -20   4  14     4970.58     5041.22    331.13 o 
 -18   4  14     3000.82     3215.57    217.14 o 
 -16   4  14     1991.29     1927.22    186.30 o 
 -14   4  14     1690.56     1387.53    160.29 o 
 -12   4  14    15900.71    16146.71   1043.12 o 
 -10   4  14     1284.00     1151.98    165.28 o 
  -8   4  14     9506.85     9421.25    329.74 o 
  -6   4  14     6148.79     6576.46    311.40 o 
  -4   4  14     6001.15     6086.65    265.11 o 
  -2   4  14     4651.82     5360.28    212.03 o 
   0   4  14     2226.14     2464.41    161.26 o 
   2   4  14     6302.17     6514.34    238.39 o 
   4   4  14      329.39      347.81     79.23 o 
   6   4  14     1389.48     1386.83     79.30 o 
   8   4  14     5444.41     5675.46    269.60 o 
  10   4  14     2525.80     2929.70    210.58 o 
  12   4  14     5536.01     5659.60    380.29 o 
  14   4  14      253.46      135.41    154.37 o 
  16   4  14     8834.74     8612.42    415.73 o 
  18   4  14     1104.94      985.38    233.42 o 
  20   4  14       65.78     -103.59    199.32 o 
  22   4  14    11487.24    11854.58   1222.87 o 
  24   4  14      149.30       74.98    148.94 o 
  26   4  14       22.16      169.39    176.29 o 
  28   4  14     2651.28     2658.35    494.96 o 
  30   4  14      761.31     1553.64    807.41 o 
 -31   5  14      149.38      450.19    366.12 o 
 -29   5  14     9267.86     7546.99    911.68 o 
 -27   5  14       91.23     -173.79    345.83 o 
 -25   5  14     7137.89     7003.34    749.80 o 
 -23   5  14     8464.51     8203.42    564.08 o 
 -21   5  14    14753.07    14197.76    718.98 o 
 -19   5  14    32923.37    31519.49   1216.18 o 
 -17   5  14     5810.76     5938.10    420.06 o 
 -15   5  14    41554.54    41535.63   1819.93 o 
 -13   5  14    13656.58    14197.68    616.89 o 
 -11   5  14      953.77      610.14    161.12 o 
  -9   5  14    27642.09    26418.93    949.66 o 
  -7   5  14      180.98       86.96    139.66 o 
  -5   5  14     7342.03     7815.41    383.51 o 
  -3   5  14     3240.24     3095.35    217.91 o 
  -1   5  14    47640.89    49274.93   1424.75 o 
   1   5  14    14619.42    14307.25    391.56 o 
   3   5  14     9677.41    10222.37    342.14 o 
   5   5  14   116638.70   115910.70   3252.74 o 
   7   5  14     2160.74     2370.53    133.19 o 
   9   5  14    41861.29    42866.81   1377.36 o 
  11   5  14    51753.93    51069.73   1866.72 o 
  13   5  14     1200.14     1057.25    216.69 o 
  15   5  14    19105.24    18478.35    882.89 o 
  17   5  14     2378.98     2443.83    283.93 o 
  19   5  14    20880.20    20435.43    778.03 o 
  21   5  14       43.21      374.26    196.97 o 
  23   5  14     7554.13     8131.78    660.09 o 
  25   5  14    17236.82    17821.92   1069.86 o 
  27   5  14     6625.54     6898.65    560.96 o 
  29   5  14    15488.95    14920.38   1251.84 o 
 -30   6  14    14355.45    10706.61   2470.31 o 
 -28   6  14     6279.90     5433.58    893.30 o 
 -26   6  14    26449.88    25179.88   3355.52 o 
 -24   6  14     6545.05     6753.92    763.10 o 
 -22   6  14    24317.47    22165.75   1217.94 o 
 -20   6  14     8329.99     8281.38    602.14 o 
 -18   6  14     4864.89     4642.30    375.12 o 
 -16   6  14    16253.16    16245.17    735.65 o 
 -14   6  14    16420.32    17257.91    804.22 o 
 -12   6  14    33906.86    33834.71   1187.59 o 
 -10   6  14     3725.80     4084.59    318.99 o 
  -8   6  14    76445.17    77029.31   2665.19 o 
  -6   6  14    59265.59    58292.12   1700.34 o 
  -4   6  14     4630.69     4963.53    326.02 o 
  -2   6  14   103044.70   103089.80   3101.28 o 
   0   6  14     1752.22     1738.21    180.61 o 
   2   6  14    25064.63    25442.72    850.67 o 
   4   6  14    42549.30    43283.52   1139.44 o 
   6   6  14    22386.01    22345.12    486.56 o 
   8   6  14     9400.67     9506.29    254.72 o 
  10   6  14     4316.85     4132.06    282.56 o 
  12   6  14    63197.18    58904.61   1690.59 o 
  14   6  14       60.04      393.44    205.55 o 
  16   6  14    43150.77    43045.61   1880.36 o 
  18   6  14    40090.07    39960.20   2052.52 o 
  20   6  14    17143.54    17083.36   1033.56 o 
  22   6  14    31594.05    30314.39   1345.05 o 
  24   6  14     8387.78     8868.90    674.71 o 
  26   6  14    17102.19    15934.79   1012.75 o 
 -27   7  14       80.93      177.75    364.31 o 
 -25   7  14        0.70      278.57    359.97 o 
 -23   7  14      763.93      919.88    354.15 o 
 -21   7  14      721.86      718.41    279.33 o 
 -19   7  14      630.47      625.24    211.92 o 
 -17   7  14       40.94     -145.66    221.39 o 
 -15   7  14     1280.66     1392.15    373.99 o 
 -13   7  14      608.60      429.05    203.65 o 
 -11   7  14      460.26      894.95    302.43 o 
  -9   7  14     1559.91     1723.67    229.21 o 
  -7   7  14       67.58       99.22    168.75 o 
  -5   7  14       64.60      260.08    149.90 o 
  -3   7  14     4570.13     4371.54    302.14 o 
  -1   7  14      881.30      835.07    149.79 o 
   1   7  14      519.90      676.09    179.31 o 
   3   7  14     2120.26     2149.89    184.23 o 
   5   7  14     2377.47     2306.01    189.81 o 
   7   7  14       48.60      189.04    179.09 o 
   9   7  14     2255.02     2209.84    303.68 o 
  11   7  14     1179.76     1038.96    118.50 o 
  13   7  14     1807.44     2191.94    354.18 o 
  15   7  14      590.29      946.57    295.26 o 
  17   7  14      155.20      643.86    285.95 o 
  19   7  14      649.40      336.05    235.24 o 
  21   7  14     1490.42     1469.35    446.01 o 
  23   7  14      405.92      316.61    262.55 o 
  25   7  14      385.61      942.94    415.96 o 
 -24   8  14      620.30      706.81    422.46 o 
 -22   8  14    10488.93    10291.00    742.10 o 
 -20   8  14    11516.96    11279.28    676.74 o 
 -18   8  14     2978.82     2843.13    411.55 o 
 -16   8  14     5485.85     4811.87    385.69 o 
 -14   8  14     1019.46      710.54    228.82 o 
 -12   8  14    37839.15    37096.86   1547.61 o 
 -10   8  14      269.37      189.31    217.98 o 
  -8   8  14    27920.56    28189.89   1090.19 o 
  -6   8  14    33193.25    34559.42   1201.18 o 
  -4   8  14    10344.26    11052.34    522.13 o 
  -2   8  14    24399.69    24937.28    824.30 o 
   0   8  14     3122.90     3937.31    301.19 o 
   2   8  14    35583.12    36565.47   1130.48 o 
   4   8  14     4377.80     4565.60    281.70 o 
   6   8  14     5187.32     4670.33    443.00 o 
   8   8  14    26451.87    25648.41    903.81 o 
  10   8  14     6623.16     7408.57    338.68 o 
  12   8  14    30847.69    29664.77   1192.63 o 
  14   8  14     3075.40     3649.92    442.93 o 
  16   8  14    40600.84    41841.74   2955.59 o 
  18   8  14    19251.31    20894.89   1373.34 o 
  20   8  14     1205.57      808.72    477.00 o 
  22   8  14    46403.64    47768.31   2378.81 o 
 -21   9  14     4828.38     4058.71    413.71 o 
 -19   9  14    28640.39    29185.98   1476.81 o 
 -17   9  14     1519.55     1613.98    317.30 o 
 -15   9  14    18946.48    18399.23    913.43 o 
 -13   9  14    22090.95    22700.10   1111.57 o 
 -11   9  14     7089.34     7151.46    492.75 o 
  -9   9  14    25365.47    26135.39   1100.73 o 
  -7   9  14      777.82      845.70    219.71 o 
  -5   9  14    22224.74    23846.19    977.80 o 
  -3   9  14     1714.24     1717.04    249.85 o 
  -1   9  14     9890.21     9837.95    490.30 o 
   1   9  14    24129.30    24300.31    932.95 o 
   3   9  14     6579.94     7674.42    666.52 o 
   5   9  14    27661.93    24435.04    937.31 o 
   7   9  14     5106.45     5222.20    398.88 o 
   9   9  14    31086.11    30816.15   2048.13 o 
  11   9  14    17538.24    17071.27   1087.52 o 
  13   9  14      285.89      424.41    468.06 o 
  15   9  14    14031.56    15686.01   1020.99 o 
  17   9  14      269.96      262.55    325.27 o 
 -16  10  14      183.45      268.23    251.51 o 
 -14  10  14      571.88      690.74    365.65 o 
 -12  10  14      356.57      362.35    304.44 o 
 -10  10  14       17.18      -59.75    225.54 o 
  -8  10  14     1625.35     1360.49    322.08 o 
  -6  10  14      584.64      477.99    231.81 o 
  -4  10  14       36.96     -232.48    266.32 o 
  -2  10  14      987.22     1211.30    264.74 o 
   0  10  14        1.98     -195.33    258.01 o 
   2  10  14       25.54      331.97    203.37 o 
   4  10  14     1030.01      613.25    275.95 o 
   6  10  14      130.46      308.36    209.06 o 
   8  10  14      127.70      292.94    225.94 o 
  10  10  14      328.35     -364.22    364.22 o 
  12  10  14      881.41      825.30    457.22 o 
  -5  11  14    14881.96    14688.84    893.75 o 
  -3  11  14     3342.53     3432.00    690.04 o 
  -1  11  14    19014.41    20438.73   1204.75 o 
   1  11  14    12677.56    10576.17    641.77 o 
 -33   1  15     9958.89    11510.65    908.83 o 
 -31   1  15     1137.36      767.08    520.28 o 
 -29   1  15    12975.37    14842.56   1187.71 o 
 -27   1  15      829.64     1154.87    384.33 o 
 -25   1  15    31971.60    34463.52   1826.74 o 
 -23   1  15     5819.32     6208.64    803.80 o 
 -21   1  15    35742.44    38426.43   1700.50 o 
 -19   1  15    63170.87    65673.25   1850.22 o 
 -17   1  15      342.41      584.36    223.24 o 
 -15   1  15    57375.21    59565.82   1812.82 o 
 -13   1  15    17225.74    17770.09    740.73 o 
 -11   1  15    22876.42    22200.24    919.56 o 
  -9   1  15    25246.39    27069.50    677.44 o 
  -7   1  15     1092.65     1207.30    107.92 o 
  -5   1  15    21147.49    20935.52    733.37 o 
  -3   1  15    12726.37    13082.14    513.16 o 
  -1   1  15    50409.69    48070.06    945.24 o 
   1   1  15     9481.40     9165.54    200.52 o 
   3   1  15    64491.13    63878.42   1179.95 o 
   5   1  15    91742.95    87048.81   3548.60 o 
   7   1  15      101.77      335.09     93.45 o 
   9   1  15    81940.93    76635.41   1705.88 o 
  11   1  15    28396.24    26952.44   1223.01 o 
  13   1  15    10266.47    10202.60    864.74 o 
  15   1  15    24565.95    25017.68   1383.09 o 
  17   1  15     4063.31     4470.58    608.34 o 
  19   1  15    26006.12    27733.96   1770.29 o 
  21   1  15      137.60      116.13    303.00 o 
  23   1  15    34937.79    40263.75   2688.29 o 
  25   1  15    10674.79    13662.19   1385.82 o 
  27   1  15    15968.13    20607.85   1675.47 o 
  29   1  15    34270.29    42926.17   3377.95 o 
  31   1  15      308.32      -27.40    408.50 o 
 -34   2  15      675.19     1074.08    402.60 o 
 -32   2  15    17214.30    21944.60   1800.10 o 
 -30   2  15     4755.94     4777.75    561.89 o 
 -28   2  15    12149.43    13831.64   1002.27 o 
 -26   2  15    28277.21    29707.96   2024.64 o 
 -24   2  15       42.06     -231.78    255.38 o 
 -22   2  15    19542.15    19112.05    601.44 o 
 -20   2  15     6840.57     6578.10    409.39 o 
 -18   2  15    10511.65    10290.46    406.33 o 
 -16   2  15    12642.40    12556.57    677.81 o 
 -14   2  15     8152.81     7821.37    315.82 o 
 -12   2  15    51403.36    48098.79   1286.16 o 
 -10   2  15      675.86      862.96    113.10 o 
  -8   2  15    57654.36    57234.98   1380.87 o 
  -6   2  15    15418.11    14401.36    488.84 o 
  -4   2  15    48836.85    48276.80    970.30 o 
  -2   2  15    53144.19    53373.45   1170.66 o 
   0   2  15      204.91      377.90     76.67 o 
   2   2  15    48321.76    48370.55    879.75 o 
   4   2  15     1592.07     1242.15    162.98 o 
   6   2  15    23361.09    23386.76    749.19 o 
   8   2  15    14115.10    14235.74    573.89 o 
  10   2  15    29196.46    29678.53   1258.78 o 
  12   2  15    54875.15    52891.55   1697.11 o 
  14   2  15      102.57      274.71    104.69 o 
  16   2  15    59435.92    57166.11   2077.60 o 
  18   2  15    23993.84    23832.34    769.61 o 
  20   2  15    11780.67    11128.73    873.52 o 
  22   2  15    46596.86    46510.30   2955.76 o 
  24   2  15       93.54      301.64    221.50 o 
  26   2  15    13532.40    14107.01   1457.29 o 
  28   2  15     1476.62     1652.60    712.75 o 
  30   2  15     7552.10    12983.91   3181.34 o 
 -33   3  15      258.21      702.17    393.18 o 
 -31   3  15      142.88      346.09    332.71 o 
 -29   3  15     1108.06     1847.09    461.16 o 
 -27   3  15       35.50       91.43    465.30 o 
 -25   3  15      679.05     1061.44    360.98 o 
 -23   3  15      357.99      508.56    144.42 o 
 -21   3  15     5019.52     4218.25    373.45 o 
 -19   3  15     1065.73      861.28    165.93 o 
 -17   3  15      881.59      846.27    127.34 o 
 -15   3  15     2080.95     2128.25    186.86 o 
 -13   3  15     2590.81     2675.47    172.97 o 
 -11   3  15      423.74      519.24    132.23 o 
  -9   3  15       58.07      139.25    108.69 o 
  -7   3  15      316.31      381.75    132.56 o 
  -5   3  15       89.92      164.26    102.75 o 
  -3   3  15     1466.93     1633.38    121.04 o 
  -1   3  15     8954.45     9357.72    269.33 o 
   1   3  15      496.24      461.79     80.90 o 
   3   3  15     1432.08     1538.58     98.83 o 
   5   3  15     3259.45     3358.30    322.41 o 
   7   3  15        2.13      124.95    248.66 o 
   9   3  15     3832.40     4105.78    222.89 o 
  11   3  15      867.98     1063.38    186.63 o 
  13   3  15     4453.89     4623.05    292.60 o 
  15   3  15     1537.31     1884.56    227.84 o 
  17   3  15     1042.63      986.76    210.20 o 
  19   3  15     1254.82     1187.74    212.20 o 
  21   3  15      206.29      324.39    423.29 o 
  23   3  15      827.01      483.28    363.21 o 
  25   3  15      735.26      443.51    268.10 o 
  27   3  15      393.51      421.66    610.54 o 
  29   3  15     1257.83     1142.07    891.71 o 
 -32   4  15    18917.01    20501.63   1722.56 o 
 -30   4  15     4343.45     4777.02    968.63 o 
 -28   4  15    18387.68    19586.95   2301.31 o 
 -26   4  15    26202.59    26089.20   2425.17 o 
 -24   4  15       10.40      245.11    150.63 o 
 -22   4  15    35649.81    35028.95   2213.01 o 
 -20   4  15     2688.88     2659.96    225.30 o 
 -18   4  15    20945.22    19202.88    625.58 o 
 -16   4  15    11315.09    11223.97    499.67 o 
 -14   4  15    28786.11    28006.99    808.28 o 
 -12   4  15    38330.31    36721.32   1010.06 o 
 -10   4  15     5790.57     5985.81    287.21 o 
  -8   4  15   108039.88   107563.06   3356.97 o 
  -6   4  15    54788.20    52829.01   1555.52 o 
  -4   4  15    25158.07    24575.96    688.51 o 
  -2   4  15    84279.85    84564.76   2387.40 o 
   0   4  15       37.68      111.14     83.74 o 
   2   4  15    75802.24    76670.99   1779.98 o 
   4   4  15     7697.55     8227.22    266.41 o 
   6   4  15    22553.14    23331.06    797.34 o 
   8   4  15    18273.09    18857.68    672.50 o 
  10   4  15    27192.48    27976.73    926.23 o 
  12   4  15    55665.82    57166.05   2104.03 o 
  14   4  15      342.81      677.05    239.68 o 
  16   4  15    67590.11    68342.51   2429.42 o 
  18   4  15    19293.54    19122.55   1031.43 o 
  20   4  15    25382.18    25018.38   1480.46 o 
  22   4  15    40507.45    41002.16   1717.55 o 
  24   4  15      342.39      258.48    244.81 o 
  26   4  15    14677.18    13569.76   2379.35 o 
  28   4  15     1214.49     1262.69    804.70 o 
 -31   5  15      904.40     1759.83    519.70 o 
 -29   5  15     5246.25     4395.17    597.17 o 
 -27   5  15       51.77      240.44    302.82 o 
 -25   5  15     8057.21     6179.79   1266.00 o 
 -23   5  15     3004.05     3295.51    405.21 o 
 -21   5  15    16735.99    16308.20    613.22 o 
 -19   5  15    17379.72    17498.20    645.40 o 
 -17   5  15     1346.50     1121.02    173.36 o 
 -15   5  15    24556.29    26346.42    859.46 o 
 -13   5  15     3488.40     3337.99    266.28 o 
 -11   5  15    22542.09    20855.38    702.25 o 
  -9   5  15    22577.55    21552.86    686.17 o 
  -7   5  15      211.56      582.49    175.06 o 
  -5   5  15    17887.03    17967.16    579.49 o 
  -3   5  15      360.95      568.19    183.94 o 
  -1   5  15    19862.17    20248.54    630.01 o 
   1   5  15     6091.58     6409.50    236.95 o 
   3   5  15    29127.18    28876.32    745.12 o 
   5   5  15    41392.84    40907.22   1007.79 o 
   7   5  15      402.56      636.92    346.34 o 
   9   5  15    39704.70    40801.73   1393.80 o 
  11   5  15    15556.51    16096.42    605.12 o 
  13   5  15     2806.01     2851.57    246.19 o 
  15   5  15    10546.03    11132.67    552.23 o 
  17   5  15     1097.74     1168.48    298.82 o 
  19   5  15     7262.51     8588.18    518.05 o 
  21   5  15     1375.96     1110.74    251.19 o 
  23   5  15     9703.80     9969.10    599.22 o 
  25   5  15     3748.76     3297.73    536.69 o 
  27   5  15     6481.00     6306.96    457.90 o 
 -28   6  15     2967.62     2588.52   1228.67 o 
 -26   6  15     4054.33     3669.23    525.24 o 
 -24   6  15     1191.79      934.72    344.79 o 
 -22   6  15     5614.52     4834.07    513.71 o 
 -20   6  15      956.65      803.73    223.24 o 
 -18   6  15     3813.77     4219.48    416.96 o 
 -16   6  15       74.99     -219.78    258.21 o 
 -14   6  15    11715.56    11827.40    569.30 o 
 -12   6  15     6922.46     6264.87    469.16 o 
 -10   6  15      487.55      186.85    207.86 o 
  -8   6  15    17340.31    17108.53    944.15 o 
  -6   6  15     4455.40     4977.15    323.82 o 
  -4   6  15     3147.73     3255.98    275.80 o 
  -2   6  15     8418.79     9135.13    412.66 o 
   0   6  15      127.84       84.31    152.50 o 
   2   6  15     5214.49     5247.08    295.23 o 
   4   6  15       76.46      155.23    129.32 o 
   6   6  15     7486.32     7288.07    260.08 o 
   8   6  15     2120.13     1954.55    318.05 o 
  10   6  15      737.67      919.65    202.44 o 
  12   6  15     3253.08     2904.81    314.11 o 
  14   6  15      343.28      432.54    225.49 o 
  16   6  15     5795.62     5797.88    475.64 o 
  18   6  15     2544.93     3096.43    369.52 o 
  20   6  15     1779.44     1838.66    274.23 o 
  22   6  15     7286.57     7103.41    823.13 o 
  24   6  15       59.60      119.24    207.78 o 
  26   6  15     2015.23     1304.62    462.17 o 
 -25   7  15    19613.13    18983.90   1313.70 o 
 -23   7  15     2619.73     2675.62    506.90 o 
 -21   7  15    12482.84    12666.74   1356.06 o 
 -19   7  15    29872.87    29180.02   1626.85 o 
 -17   7  15     2134.45     2176.11    298.49 o 
 -15   7  15    45050.04    43694.82   1775.50 o 
 -13   7  15    16285.76    16429.80    790.21 o 
 -11   7  15    20725.60    21010.71   1004.14 o 
  -9   7  15    32530.31    32543.94   1391.34 o 
  -7   7  15     2068.56     2416.30    346.21 o 
  -5   7  15    31923.26    30963.20   1132.67 o 
  -3   7  15      993.45     1008.72    200.11 o 
  -1   7  15    54724.14    55816.55   1749.04 o 
   1   7  15    14540.85    15511.02    639.21 o 
   3   7  15    32319.12    34644.94   1214.88 o 
   5   7  15    59425.97    58275.77   1705.99 o 
   7   7  15      558.90      654.86    141.55 o 
   9   7  15    70855.55    64521.56   1707.49 o 
  11   7  15    19601.81    18087.15    724.92 o 
  13   7  15    10910.81    11625.05    900.19 o 
  15   7  15    21055.64    21249.88   1006.86 o 
  17   7  15     4650.72     4479.22    505.82 o 
  19   7  15    18839.22    18670.72   1117.20 o 
  21   7  15        9.62      -54.87    352.03 o 
  23   7  15    31781.77    31858.85   1939.20 o 
 -22   8  15     4514.17     4326.88    569.87 o 
 -20   8  15     5678.80     5519.00    625.16 o 
 -18   8  15     1760.83     1542.71    303.03 o 
 -16   8  15     1499.72     1189.79    341.60 o 
 -14   8  15      167.84     -121.92    200.35 o 
 -12   8  15     5557.04     5729.19    402.30 o 
 -10   8  15       40.63       49.46    190.76 o 
  -8   8  15     6790.54     6814.02    394.84 o 
  -6   8  15     6766.68     6685.29    412.99 o 
  -4   8  15     9042.47     9386.73    518.65 o 
  -2   8  15    12905.79    13479.94    586.57 o 
   0   8  15        2.55      142.23    167.81 o 
   2   8  15    12918.31    12669.46    512.92 o 
   4   8  15      742.97     1018.75    208.06 o 
   6   8  15     5781.54     5921.54    270.49 o 
   8   8  15     2730.82     1996.83    344.42 o 
  10   8  15     7283.88     7595.26    619.50 o 
  12   8  15     7448.70     8031.52    634.88 o 
  14   8  15      683.56      765.02    282.09 o 
  16   8  15    19830.02    19613.51   1413.25 o 
  18   8  15     3638.71     2971.04    479.73 o 
  20   8  15     4056.91     4817.33    821.80 o 
 -19   9  15     7453.85     6975.59    631.04 o 
 -17   9  15       16.19     -304.96    321.53 o 
 -15   9  15    13170.76    13924.63    845.84 o 
 -13   9  15     2821.11     2771.73    391.82 o 
 -11   9  15     7082.40     7537.96    506.94 o 
  -9   9  15     9175.15     9491.94    562.72 o 
  -7   9  15     2543.14     2296.35    288.72 o 
  -5   9  15     5989.10     5771.01    493.42 o 
  -3   9  15       49.51      320.50    211.19 o 
  -1   9  15    16201.05    15453.12    817.87 o 
   1   9  15     2276.26     2546.16    249.94 o 
   3   9  15     5948.11     6889.18    538.59 o 
   5   9  15    21424.85    19578.88    978.32 o 
   7   9  15       52.33      123.18    161.63 o 
   9   9  15    12498.23    14206.25    972.39 o 
  11   9  15     5616.84     6638.89    710.77 o 
  13   9  15     5097.43     5269.66    648.22 o 
  15   9  15     2762.79     3224.08    503.75 o 
 -12  10  15    22102.89    23401.44   1376.13 o 
 -10  10  15     2320.10     1985.29    346.97 o 
  -8  10  15    56915.39    56786.18   2581.70 o 
  -6  10  15    13228.25    14183.90    782.33 o 
  -4  10  15    12054.57    12305.43    829.52 o 
  -2  10  15    37881.68    38206.67   1776.88 o 
   0  10  15       59.43      109.02    262.29 o 
   2  10  15    21365.51    20985.88   1127.31 o 
   4  10  15     6319.82     6005.00    398.24 o 
   6  10  15    11486.24    12867.60   1687.41 o 
   8  10  15     6060.78     6390.34    905.40 o 
  10  10  15     6504.43     7156.50    849.76 o 
 -32   0  16    17596.34    20549.15   2884.84 o 
 -30   0  16     3376.76     3839.85    922.15 o 
 -28   0  16    39220.14    46127.92   3687.77 o 
 -26   0  16    12738.68    12338.00   1161.69 o 
 -24   0  16      904.44      992.47    400.21 o 
 -22   0  16    30909.59    32665.48   1975.86 o 
 -20   0  16     4737.50     4222.64    626.14 o 
 -18   0  16    18931.94    21167.73   1747.02 o 
 -16   0  16     2560.46     2490.99    193.22 o 
 -14   0  16    73050.98    76254.01   3082.65 o 
 -12   0  16    41267.45    44880.77   1852.47 o 
 -10   0  16     9958.96    12259.17   1141.81 o 
  -8   0  16   180649.38   195865.06  10845.26 o 
  -6   0  16       81.34      292.02    164.76 o 
  -4   0  16    60383.43    60221.98   2400.71 o 
  -2   0  16    79436.71    77296.16   3083.90 o 
   0   0  16    31800.53    30636.21   1282.10 o 
   2   0  16    48597.26    44304.53   2351.69 o 
   4   0  16     8018.57     8178.50    453.04 o 
   6   0  16    56474.98    53895.05   1013.64 o 
   8   0  16     6940.55     5957.14    602.70 o 
  10   0  16    30870.39    29827.27   1776.60 o 
  12   0  16    45419.18    43588.53   2853.65 o 
  14   0  16    21906.12    24705.24   2270.41 o 
  16   0  16    64135.99    72950.38   4657.19 o 
  18   0  16    18552.89    21449.50   2033.06 o 
  20   0  16    69419.86    78204.51   5438.41 o 
  22   0  16    23589.58    27098.77   3287.74 o 
  24   0  16      201.72     1443.24    813.57 o 
  26   0  16    31875.89    37572.61   4296.72 o 
  28   0  16      778.00     1698.52    922.37 o 
  30   0  16    11766.49    13762.46   2220.46 o 
 -33   1  16      623.31      506.80    348.32 o 
 -31   1  16       23.76      101.18    289.66 o 
 -29   1  16     6778.38     7448.74    708.86 o 
 -27   1  16     3792.75     4301.19    476.51 o 
 -25   1  16     2625.57     2670.15    415.56 o 
 -23   1  16     1186.53      951.07    380.48 o 
 -21   1  16    15629.28    16468.51   1006.20 o 
 -19   1  16     5207.42     6051.04    521.36 o 
 -17   1  16      460.03      641.61    170.42 o 
 -15   1  16    31960.54    32590.12   1143.99 o 
 -13   1  16        2.39     -119.51    147.66 o 
 -11   1  16     4540.18     5045.74    281.41 o 
  -9   1  16     4333.30     5204.96    246.53 o 
  -7   1  16    22261.28    23141.44   1079.55 o 
  -5   1  16     5310.91     5415.58    248.55 o 
  -3   1  16       78.12      135.61     79.71 o 
  -1   1  16    20156.71    19672.12    437.79 o 
   1   1  16     3464.64     3524.46    190.11 o 
   3   1  16     9552.72     9571.13    477.91 o 
   5   1  16    19394.50    18631.21   1033.63 o 
   7   1  16     5057.55     5231.34    233.57 o 
   9   1  16    15137.14    14282.92    567.21 o 
  11   1  16     4668.31     4152.64    152.53 o 
  13   1  16     7194.32     8407.31    908.00 o 
  15   1  16      176.79      -46.51    263.33 o 
  17   1  16      157.91      381.68    553.18 o 
  19   1  16    15720.41    18516.38   1411.17 o 
  21   1  16     7273.38     9356.02   1109.53 o 
  23   1  16     4971.39     5663.53    708.78 o 
  25   1  16     1529.65     1510.41    583.52 o 
  27   1  16    12467.61    15950.19   1352.40 o 
  29   1  16     1547.71     2827.64    771.76 o 
 -32   2  16    13748.37    14568.42   1571.46 o 
 -30   2  16       12.12     -129.20    360.77 o 
 -28   2  16     5689.56     7084.75   1648.00 o 
 -26   2  16    12763.66    16596.91   1207.96 o 
 -24   2  16     6035.61     6442.53    642.57 o 
 -22   2  16     9682.88     9220.80    540.43 o 
 -20   2  16      868.97      917.59    193.79 o 
 -18   2  16    15617.14    15026.21    605.97 o 
 -16   2  16       93.95      -26.47    150.87 o 
 -14   2  16    12106.47    11902.08    559.81 o 
 -12   2  16    17173.72    17644.85    892.36 o 
 -10   2  16    10326.34     9908.23    403.35 o 
  -8   2  16    20668.66    21038.36    498.13 o 
  -6   2  16     2415.81     2921.47    146.01 o 
  -4   2  16    27478.34    27830.73    695.26 o 
  -2   2  16     4194.60     4518.29    151.38 o 
   0   2  16     9229.10     9561.08    207.51 o 
   2   2  16    42180.66    40147.29    735.99 o 
   4   2  16     2266.13     2147.37    263.31 o 
   6   2  16    24024.72    24335.32   1442.44 o 
   8   2  16     4575.22     4494.29    182.40 o 
  10   2  16    36556.72    37213.59   1997.99 o 
  12   2  16    17910.40    17359.23    498.55 o 
  14   2  16     1263.97     1245.01    127.30 o 
  16   2  16    49219.04    48765.84   1878.28 o 
  18   2  16       20.49      207.16    164.59 o 
  20   2  16     4196.50     5020.19    828.59 o 
  22   2  16    28696.42    31483.62   2032.29 o 
  24   2  16      406.81      865.67    502.92 o 
  26   2  16     2825.62     3475.70    687.26 o 
  28   2  16     1040.97     2012.87    867.64 o 
 -31   3  16     7246.76     7202.15    856.88 o 
 -29   3  16     6643.89     5947.81    659.93 o 
 -27   3  16      410.93      504.25    334.52 o 
 -25   3  16    35836.53    36046.35   2597.19 o 
 -23   3  16       61.20      134.10    198.60 o 
 -21   3  16    44694.73    45024.27   2625.36 o 
 -19   3  16    50629.46    47964.50   2518.57 o 
 -17   3  16    13841.98    13312.48    713.00 o 
 -15   3  16    58965.87    58002.77   1691.71 o 
 -13   3  16     1145.38     1266.23    143.32 o 
 -11   3  16    71003.83    70872.26   1832.47 o 
  -9   3  16    16356.80    16248.99    434.30 o 
  -7   3  16     8369.19     8367.51    284.76 o 
  -5   3  16    38320.98    39315.34    983.54 o 
  -3   3  16    16295.04    16921.35    733.00 o 
  -1   3  16    57241.11    58628.12   1538.80 o 
   1   3  16     6476.21     6398.11    198.17 o 
   3   3  16    92277.88    91542.91   1875.27 o 
   5   3  16    34386.82    33186.18   1085.13 o 
   7   3  16    13211.73    13539.07    703.71 o 
   9   3  16    93744.09    93019.39   2955.64 o 
  11   3  16     1799.15     1533.37    301.33 o 
  13   3  16    19696.55    19365.08    587.68 o 
  15   3  16    15967.71    15660.16    585.39 o 
  17   3  16    30818.43    30511.51   1465.23 o 
  19   3  16     9321.03     9129.38    669.95 o 
  21   3  16     1636.51     1243.80    165.73 o 
  23   3  16    56956.74    63953.32   5135.06 o 
  25   3  16      337.29       27.34    740.29 o 
  27   3  16    23395.65    26442.46   2533.09 o 
  29   3  16    27828.67    34695.36   4485.87 o 
 -30   4  16      411.87      431.22    395.23 o 
 -28   4  16      228.56      302.65    365.41 o 
 -26   4  16     6098.19     5975.50    701.65 o 
 -24   4  16      625.12      707.64    341.45 o 
 -22   4  16      679.73      645.42    266.76 o 
 -20   4  16     2217.24     1854.44    219.60 o 
 -18   4  16      471.53      475.23    154.63 o 
 -16   4  16      294.70       61.42    133.16 o 
 -14   4  16      329.73      508.74    179.44 o 
 -12   4  16     5743.79     5447.12    251.70 o 
 -10   4  16     1062.28     1089.22    148.69 o 
  -8   4  16     1854.01     1836.41    174.34 o 
  -6   4  16     4916.87     4601.31    237.84 o 
  -4   4  16     5647.58     6105.96    234.52 o 
  -2   4  16      726.86      610.38    123.88 o 
   0   4  16     1967.16     2107.04    142.38 o 
   2   4  16    17235.36    18142.71    379.65 o 
   4   4  16      220.38      122.98     82.01 o 
   6   4  16      228.33      263.20    157.94 o 
   8   4  16      988.63      723.41    150.35 o 
  10   4  16     5935.31     5939.44    324.58 o 
  12   4  16      406.97      220.56    157.43 o 
  14   4  16      215.10      280.77    278.54 o 
  16   4  16    13737.08    13567.61    559.77 o 
  18   4  16      985.19     1148.18    291.48 o 
  20   4  16      328.18      265.07    143.46 o 
  22   4  16     5227.37     4531.54    586.88 o 
  24   4  16     2237.04     1678.78    379.00 o 
  26   4  16      678.25      492.74    908.28 o 
 -29   5  16     7635.01     6684.41    782.91 o 
 -27   5  16     5455.66     5060.58   1043.31 o 
 -25   5  16    11546.46    10454.53   1224.97 o 
 -23   5  16     1438.52     1330.21    283.49 o 
 -21   5  16    35694.51    33261.62   1238.84 o 
 -19   5  16    11918.62    11917.49    607.60 o 
 -17   5  16     5127.64     4839.66    357.24 o 
 -15   5  16    47052.86    47096.42   1745.50 o 
 -13   5  16      797.10      674.86    158.98 o 
 -11   5  16    14521.07    14474.39    530.04 o 
  -9   5  16    27704.15    27314.28    893.18 o 
  -7   5  16     8152.84     8337.97    350.88 o 
  -5   5  16     9399.93    10003.38    565.58 o 
  -3   5  16     2360.08     2599.94    190.82 o 
  -1   5  16    61944.48    61049.66   1793.24 o 
   1   5  16      146.66      287.98    157.03 o 
   3   5  16    29725.01    29532.57    648.78 o 
   5   5  16    35158.13    35874.70    722.94 o 
   7   5  16    12370.97    13546.30    620.26 o 
   9   5  16    23351.91    23747.59   1853.07 o 
  11   5  16     6312.65     6026.51    422.60 o 
  13   5  16    17932.20    18402.89   1141.15 o 
  15   5  16     3284.49     3003.83    304.28 o 
  17   5  16     2490.59     2708.58    365.59 o 
  19   5  16    16247.25    15876.09   1227.99 o 
  21   5  16     8448.75     7561.46    435.16 o 
  23   5  16     9502.14     8744.30    589.04 o 
  25   5  16      509.28      338.06    274.26 o 
 -26   6  16    10622.49     9483.49   2009.31 o 
 -24   6  16      585.84      613.34    223.34 o 
 -22   6  16    19816.10    20166.99   1088.81 o 
 -20   6  16       94.51     -152.99    180.97 o 
 -18   6  16     8569.98     9541.77    784.32 o 
 -16   6  16     3024.70     2936.97    315.97 o 
 -14   6  16    26424.27    26592.38    992.80 o 
 -12   6  16     9575.65     9527.46    450.49 o 
 -10   6  16     6246.06     6647.14    364.61 o 
  -8   6  16    87206.15    86334.02   2801.25 o 
  -6   6  16     4869.13     5415.41    313.87 o 
  -4   6  16    36167.43    37050.97   1303.97 o 
  -2   6  16    63481.77    63298.14   2049.38 o 
   0   6  16     7787.36     7918.63    337.14 o 
   2   6  16    26916.71    26703.20    767.51 o 
   4   6  16     1121.36     1099.32    171.14 o 
   6   6  16    33312.28    32323.86    902.82 o 
   8   6  16      708.54      451.20    125.35 o 
  10   6  16    20616.95    19448.96    842.01 o 
  12   6  16    26961.87    26454.06   1047.33 o 
  14   6  16    14149.23    15000.28   1211.52 o 
  16   6  16    38235.32    38119.84   1838.25 o 
  18   6  16     3646.25     4213.08    358.11 o 
  20   6  16    42454.25    42335.54   2049.43 o 
  22   6  16    15633.01    15462.78    895.56 o 
  24   6  16      526.02      576.36    281.43 o 
 -25   7  16      201.75      672.74    402.05 o 
 -23   7  16       63.47     -239.57    309.04 o 
 -21   7  16      266.36      445.15    267.76 o 
 -19   7  16       51.14      237.25    230.82 o 
 -17   7  16      236.73       47.83    208.45 o 
 -15   7  16       74.81      154.75    355.60 o 
 -13   7  16      450.49      607.87    264.35 o 
 -11   7  16      246.99      127.11    200.42 o 
  -9   7  16      994.89     1124.76    251.74 o 
  -7   7  16     1285.32     1401.94    282.04 o 
  -5   7  16       20.05      -31.37    154.51 o 
  -3   7  16      237.07      -63.60    178.04 o 
  -1   7  16     3600.40     3650.06    332.68 o 
   1   7  16      590.52      513.35    179.71 o 
   3   7  16       10.00       30.56    171.83 o 
   5   7  16     1254.02     1493.42    162.71 o 
   7   7  16      828.84      861.69    159.42 o 
   9   7  16      231.42      337.14    210.19 o 
  11   7  16     1699.43     1752.07    324.53 o 
  13   7  16      259.48      227.56    302.92 o 
  15   7  16       99.96       99.93    321.79 o 
  17   7  16      399.15      589.95    334.02 o 
  19   7  16      498.09      606.00    432.80 o 
  21   7  16      557.12      356.74    270.06 o 
 -22   8  16    15574.66    13865.78   1453.92 o 
 -20   8  16     1760.08     1031.30    307.75 o 
 -18   8  16    11642.07    11097.47    880.47 o 
 -16   8  16     1235.32     1205.04    384.97 o 
 -14   8  16     9091.95     8478.01    649.71 o 
 -12   8  16    14427.69    14950.73    795.28 o 
 -10   8  16    16997.58    17270.25    868.01 o 
  -8   8  16    35107.27    33863.15   1270.71 o 
  -6   8  16     1704.05     1902.53    257.13 o 
  -4   8  16    33035.46    34685.48   1448.19 o 
  -2   8  16    10064.07    11028.97    562.36 o 
   0   8  16     2098.29     2133.11    255.91 o 
   2   8  16    23397.17    24617.08    968.58 o 
   4   8  16     1962.14     1823.83    192.77 o 
   6   8  16    20689.00    18946.48    834.59 o 
   8   8  16     4667.13     4918.89    478.72 o 
  10   8  16    34554.79    37047.75   2127.95 o 
  12   8  16    17602.86    17936.94   1020.17 o 
  14   8  16     4743.44     4244.56    491.94 o 
  16   8  16    39334.81    42708.12   2343.17 o 
  18   8  16     1163.99     1624.79    467.68 o 
 -17   9  16     6547.46     6946.39    597.96 o 
 -15   9  16    21296.44    21899.79   1202.95 o 
 -13   9  16     3041.70     3551.60    560.22 o 
 -11   9  16    22353.50    23451.02   1128.28 o 
  -9   9  16     6991.74     6344.79    481.41 o 
  -7   9  16     2695.63     2355.95    317.34 o 
  -5   9  16    13524.61    13746.62    757.88 o 
  -3   9  16     5315.86     5821.31    451.61 o 
  -1   9  16    19882.85    18435.87    788.93 o 
   1   9  16     2546.93     2752.29    359.98 o 
   3   9  16    33847.19    31343.08   1285.90 o 
   5   9  16    24095.94    25157.14   1692.17 o 
   7   9  16      815.43      771.80    378.51 o 
   9   9  16    33206.78    39364.66   4221.13 o 
  11   9  16     1445.58     2034.86    486.84 o 
  13   9  16     9848.52    10913.23   1451.54 o 
  -8  10  16     2983.57     2684.85    381.63 o 
  -6  10  16      251.15      431.97    263.26 o 
  -4  10  16      493.12      577.07    257.37 o 
  -2  10  16      576.83      529.06    246.12 o 
   0  10  16     1589.12     1614.47    262.18 o 
   2  10  16       40.37      174.08    233.86 o 
   4  10  16       60.31        4.41    383.14 o 
   6  10  16      644.80     1870.29   1029.47 o 
 -31   1  17     5879.65     7156.43    881.84 o 
 -29   1  17     4979.42     5672.23    921.13 o 
 -27   1  17     7618.42     9639.16    827.34 o 
 -25   1  17    20191.88    22063.72   1312.56 o 
 -23   1  17     4401.03     5452.61    552.16 o 
 -21   1  17    59719.48    61292.23   2973.78 o 
 -19   1  17    16016.64    16004.12    512.35 o 
 -17   1  17    32815.64    35360.52   1159.32 o 
 -15   1  17    89377.64    91946.10   3366.22 o 
 -13   1  17       73.45      201.23    136.20 o 
 -11   1  17    65475.84    64110.04   3168.82 o 
  -9   1  17    18999.99    18973.69   1020.27 o 
  -7   1  17    30037.96    30001.26    763.40 o 
  -5   1  17    11610.40    11633.68    344.09 o 
  -3   1  17    20691.50    20230.74    526.70 o 
  -1   1  17    48654.64    47133.25    959.72 o 
   1   1  17     2599.04     2631.64    114.70 o 
   3   1  17    73098.66    71893.51   1384.66 o 
   5   1  17    22129.34    21796.60    807.42 o 
   7   1  17    41510.55    39143.40   1356.48 o 
   9   1  17    62268.42    59592.29   1810.92 o 
  11   1  17       78.41       68.01    298.05 o 
  13   1  17    32148.19    31528.80   1709.05 o 
  15   1  17     1500.30     1691.21    465.01 o 
  17   1  17    18206.23    19441.02   1324.96 o 
  19   1  17     5065.88     6563.14    969.08 o 
  21   1  17    14255.25    15841.38   1279.19 o 
  23   1  17    24706.11    29336.28   2106.56 o 
  25   1  17      965.69     1606.85    514.09 o 
  27   1  17    30036.59    37535.98   2592.18 o 
 -30   2  17      340.22      -40.46    280.66 o 
 -28   2  17    22788.40    25795.92   1595.77 o 
 -26   2  17     9665.89    10855.21    937.14 o 
 -24   2  17     6746.18     7775.14    824.91 o 
 -22   2  17    16860.04    16675.76    716.45 o 
 -20   2  17       81.28      674.75    359.59 o 
 -18   2  17    10199.28     9527.76    616.92 o 
 -16   2  17      287.07      276.55    201.59 o 
 -14   2  17    25925.05    25580.00    885.27 o 
 -12   2  17     2369.14     2411.04    213.38 o 
 -10   2  17    29857.20    30327.26    844.07 o 
  -8   2  17    50918.16    48851.79   1465.00 o 
  -6   2  17      302.49      298.75     89.80 o 
  -4   2  17    30821.05    31896.49    766.07 o 
  -2   2  17     6024.24     6776.98    220.30 o 
   0   2  17    31493.76    31872.17    630.68 o 
   2   2  17    19325.13    18710.33    479.24 o 
   4   2  17     2675.67     3377.27    450.30 o 
   6   2  17    39949.15    38347.82   1263.81 o 
   8   2  17        9.23       78.56    172.09 o 
  10   2  17    46527.16    45402.28   1352.31 o 
  12   2  17    11866.79    11432.56    349.79 o 
  14   2  17    24188.71    22721.81   1463.79 o 
  16   2  17    53753.27    50269.17   2622.55 o 
  18   2  17        6.14      199.59    249.32 o 
  20   2  17    38830.54    44247.90   3019.08 o 
  22   2  17    15449.14    19326.05   1751.73 o 
  24   2  17     5476.64     5866.64    763.48 o 
  26   2  17     6206.19     4108.79   2238.06 o 
  28   2  17      905.68     2242.15    756.70 o 
 -31   3  17      285.52       88.50    369.16 o 
 -29   3  17       82.51      462.88    385.88 o 
 -27   3  17      392.13      828.39    445.59 o 
 -25   3  17      691.24      571.09    335.01 o 
 -23   3  17        2.80      169.94    275.41 o 
 -21   3  17     2715.68     2797.33    437.78 o 
 -19   3  17      274.85      269.37    208.29 o 
 -17   3  17     3806.40     3477.43    261.88 o 
 -15   3  17     2342.87     2425.72    172.55 o 
 -13   3  17      374.69      631.48    127.69 o 
 -11   3  17     5526.92     5268.41    269.81 o 
  -9   3  17     4641.44     5164.62    256.25 o 
  -7   3  17      431.57      487.58    113.43 o 
  -5   3  17     1862.76     1635.43    168.02 o 
  -3   3  17      615.68      550.99    123.79 o 
  -1   3  17     2054.72     2268.92    159.40 o 
   1   3  17      381.17      354.01     84.13 o 
   3   3  17     7213.28     6847.82    125.29 o 
   5   3  17       35.24      -89.79    158.80 o 
   7   3  17     1534.07     1980.66    265.35 o 
   9   3  17     1289.27     1388.26    199.93 o 
  11   3  17      107.18      294.22    235.31 o 
  13   3  17      957.88     1095.67    230.86 o 
  15   3  17      857.93      428.04    157.49 o 
  17   3  17      553.55      582.15    281.87 o 
  19   3  17      568.92      269.80    342.27 o 
  21   3  17      473.12       95.28    709.17 o 
  23   3  17      193.60      894.80    755.24 o 
  25   3  17       21.60      699.15    579.80 o 
  27   3  17     1667.19     2104.42    857.78 o 
 -28   4  17    24815.85    25985.88   1826.47 o 
 -26   4  17     9977.53    11005.04    945.92 o 
 -24   4  17     7712.28     7119.86    787.27 o 
 -22   4  17    21454.97    20509.44   1480.41 o 
 -20   4  17      754.35      975.58    185.99 o 
 -18   4  17    15701.16    15125.34    528.21 o 
 -16   4  17     1692.91     1397.06    158.69 o 
 -14   4  17    44019.16    43182.34   1278.26 o 
 -12   4  17     9122.83     9153.57    328.51 o 
 -10   4  17    34140.23    34125.95    896.30 o 
  -8   4  17    61508.02    60669.54   1566.32 o 
  -6   4  17     1604.82     1752.60    159.41 o 
  -4   4  17    83183.42    84540.81   2295.13 o 
  -2   4  17    30066.05    30094.68    702.21 o 
   0   4  17    35032.10    36085.90    906.21 o 
   2   4  17    35483.77    34863.45    759.05 o 
   4   4  17    10145.62    10567.70    732.35 o 
   6   4  17    38901.74    40423.25   1355.67 o 
   8   4  17     1462.56     1423.44    207.57 o 
  10   4  17    43203.63    44045.83   2336.23 o 
  12   4  17    16094.01    15480.54    615.26 o 
  14   4  17    35649.93    35117.45   1227.05 o 
  16   4  17    44923.43    42279.71   2235.05 o 
  18   4  17       46.06      -50.11    280.17 o 
  20   4  17    50917.55    49027.47   3700.24 o 
  22   4  17    13193.13    16171.74   2004.41 o 
  24   4  17     5861.39     7163.07   1308.97 o 
  26   4  17    11561.97    16601.51   2643.94 o 
 -27   5  17     4127.08     4027.44    839.63 o 
 -25   5  17     6618.95     6938.83    851.33 o 
 -23   5  17      160.79      104.06    230.60 o 
 -21   5  17    23120.71    22952.44    955.21 o 
 -19   5  17     7038.66     7071.72    350.87 o 
 -17   5  17     8674.86     9174.33    429.67 o 
 -15   5  17    20941.48    21291.17    867.16 o 
 -13   5  17      202.76      225.88    156.22 o 
 -11   5  17    12934.89    12901.02    664.14 o 
  -9   5  17     3598.64     3877.86    281.66 o 
  -7   5  17    10383.40    10274.15    411.82 o 
  -5   5  17     4271.67     4582.42    337.11 o 
  -3   5  17    11561.99    11274.11    543.85 o 
  -1   5  17    36047.64    37297.24    957.35 o 
   1   5  17      567.29      682.06    104.27 o 
   3   5  17    38523.99    39108.53    877.11 o 
   5   5  17     8495.07     8352.51    558.36 o 
   7   5  17    20955.29    20811.30    894.39 o 
   9   5  17    24026.58    23589.23    948.55 o 
  11   5  17     1099.61     1156.30    233.28 o 
  13   5  17    16945.79    16973.56    920.51 o 
  15   5  17      567.87      846.02    330.43 o 
  17   5  17     6495.15     6918.50    558.42 o 
  19   5  17     4485.68     4224.85    755.57 o 
  21   5  17     5294.75     5284.62    720.05 o 
  23   5  17     9145.28    10026.19   1614.68 o 
 -26   6  17     2133.61     2355.61    523.41 o 
 -24   6  17     1915.12     1225.18    446.04 o 
 -22   6  17     2311.59     2250.22    560.03 o 
 -20   6  17      198.16      150.89    175.74 o 
 -18   6  17     6048.76     5813.80    341.10 o 
 -16   6  17      195.54      322.82    188.19 o 
 -14   6  17     4643.63     4131.26    329.66 o 
 -12   6  17     1138.80     1021.38    193.60 o 
 -10   6  17     8957.81     8724.51    554.51 o 
  -8   6  17     8510.42     8235.29    388.82 o 
  -6   6  17      641.79      887.93    172.46 o 
  -4   6  17    16181.18    16309.17    622.55 o 
  -2   6  17      429.50      511.38    165.32 o 
   0   6  17     6696.03     6656.29    368.40 o 
   2   6  17     5649.68     6058.04    384.40 o 
   4   6  17     1366.76     1350.21    169.18 o 
   6   6  17     3935.69     3639.72    362.15 o 
   8   6  17      437.56      346.71    318.96 o 
  10   6  17    12882.93    12316.87    674.12 o 
  12   6  17      871.37      618.05    249.75 o 
  14   6  17     2896.15     3170.71    310.71 o 
  16   6  17    10063.74    10062.10    641.97 o 
  18   6  17      688.03      948.11    467.13 o 
  20   6  17     7436.44     7309.20    647.66 o 
  22   6  17     1690.79     1394.57    559.45 o 
 -23   7  17     1128.72     1187.96    431.07 o 
 -21   7  17    31078.68    31309.84   2229.88 o 
 -19   7  17    12120.73    12071.28    821.75 o 
 -17   7  17    13166.79    13868.30    911.97 o 
 -15   7  17    31377.75    32631.04   1417.59 o 
 -13   7  17      453.14      529.94    204.99 o 
 -11   7  17    37604.96    37680.80   1440.98 o 
  -9   7  17     6609.90     6737.40    446.95 o 
  -7   7  17    15000.87    15689.27    626.78 o 
  -5   7  17    11784.03    12530.50    551.34 o 
  -3   7  17    20555.91    20912.34    785.75 o 
  -1   7  17    28539.50    29744.60    986.43 o 
   1   7  17     3585.32     3636.21    349.83 o 
   3   7  17    71982.02    71782.18   2620.49 o 
   5   7  17    20059.96    18868.52   1009.65 o 
   7   7  17    20684.10    19952.77   1170.42 o 
   9   7  17    50945.70    49205.65   2195.43 o 
  11   7  17      753.45      425.09    315.59 o 
  13   7  17    25691.41    26649.48   1262.34 o 
  15   7  17     3009.47     3217.24    480.16 o 
  17   7  17    24164.98    22780.94   1246.11 o 
  19   7  17     7883.23     8141.94    674.30 o 
 -18   8  17     1896.06     1218.51    346.54 o 
 -16   8  17        8.90      195.63    270.98 o 
 -14   8  17     3368.03     3219.20    409.50 o 
 -12   8  17      867.17      601.15    235.27 o 
 -10   8  17     4902.39     5157.81    499.01 o 
  -8   8  17    10199.51     9329.94    599.81 o 
  -6   8  17      251.33      705.02    285.69 o 
  -4   8  17    10228.24    10583.55    690.79 o 
  -2   8  17     3463.45     3875.02    363.90 o 
   0   8  17     1633.86     2468.60    426.92 o 
   2   8  17     5140.27     5409.94    526.85 o 
   4   8  17       44.61      -28.23    242.92 o 
   6   8  17     3599.35     3864.19    450.12 o 
   8   8  17      208.35      488.98    266.56 o 
  10   8  17     9234.79    10867.93   1128.91 o 
  12   8  17     2005.58     2315.80    386.24 o 
  14   8  17     1580.73     2286.62    483.79 o 
  16   8  17     9826.52    11403.84   1011.02 o 
 -13   9  17      787.02      824.55    349.78 o 
 -11   9  17    10549.44    10591.28    926.68 o 
  -9   9  17     1182.94      932.48    381.46 o 
  -7   9  17     5104.08     5275.54    554.89 o 
  -5   9  17     1322.06     1270.31    241.80 o 
  -3   9  17     2959.28     3040.46    337.00 o 
  -1   9  17     8925.32     8299.73    565.37 o 
   1   9  17       62.27      -62.87    202.00 o 
   3   9  17    13762.63    14858.90   1012.75 o 
   5   9  17     5188.51     5353.80    621.95 o 
   7   9  17     7349.66     7771.12    803.98 o 
   9   9  17    13786.18    15690.33   1809.53 o 
 -30   0  18     1374.57     1871.79    764.88 o 
 -28   0  18    38771.67    43976.45   3294.98 o 
 -26   0  18     1067.68     1137.65    548.29 o 
 -24   0  18    13651.42    17055.17   1633.17 o 
 -22   0  18    12005.13    14776.62   2000.27 o 
 -20   0  18     3797.81     4511.34    873.04 o 
 -18   0  18     8819.52     8583.76    691.30 o 
 -16   0  18     9577.28    10186.45    508.46 o 
 -14   0  18    69186.19    74461.41   2885.25 o 
 -12   0  18      231.47      544.76    192.10 o 
 -10   0  18   104440.54   107499.86   6816.92 o 
  -8   0  18    88554.39    88060.88   6557.42 o 
  -6   0  18    17061.13    17176.29   1242.22 o 
  -4   0  18    98173.09    95728.14   6000.38 o 
  -2   0  18    10515.35    10331.15    518.93 o 
   0   0  18    31560.57    28925.92   1581.70 o 
   2   0  18    27200.30    27066.63    690.99 o 
   4   0  18     1645.98     1879.32    154.13 o 
   6   0  18    43005.21    44585.44   2995.74 o 
   8   0  18    17094.19    18348.21   1380.65 o 
  10   0  18    39571.77    41410.54   2700.26 o 
  12   0  18     3278.76     3950.45    693.32 o 
  14   0  18    92733.24   102109.28   7783.36 o 
  16   0  18    17069.31    17773.56   2317.82 o 
  18   0  18    15032.67    20005.40   2637.58 o 
  20   0  18    79213.04    93163.56   9878.63 o 
  22   0  18     1145.19     1509.24    874.71 o 
  24   0  18    12797.56    16410.61   2455.77 o 
  26   0  18    11285.98    19339.00   4439.85 o 
 -31   1  18      268.83     -105.80    472.46 o 
 -29   1  18     1646.74     1743.33    445.26 o 
 -27   1  18     4340.41     5288.07    605.17 o 
 -25   1  18     1406.71     1432.31    336.04 o 
 -23   1  18     1682.77     2374.42    352.23 o 
 -21   1  18    10988.44    11693.32    723.36 o 
 -19   1  18      543.54      520.08    299.62 o 
 -17   1  18     6506.86     7358.20    392.39 o 
 -15   1  18    12783.22    14351.72   1052.02 o 
 -13   1  18     4771.99     4833.52    640.55 o 
 -11   1  18     8386.69     8266.02    399.04 o 
  -9   1  18     4699.95     4789.11    215.38 o 
  -7   1  18     5518.25     6027.48    263.31 o 
  -5   1  18      915.06      936.38    132.04 o 
  -3   1  18    10896.44    11132.69    364.71 o 
  -1   1  18     9384.87     9570.47    264.96 o 
   1   1  18     4059.65     4464.95    176.98 o 
   3   1  18    13941.86    13323.64    672.58 o 
   5   1  18    10043.70     9890.15    446.06 o 
   7   1  18    27655.06    25642.44   1170.46 o 
   9   1  18     6056.50     5033.43    243.79 o 
  11   1  18       14.87      326.03    339.40 o 
  13   1  18    20979.23    22539.66   1777.83 o 
  15   1  18     1367.30     1364.73    478.35 o 
  17   1  18     1716.36     2607.33    579.91 o 
  19   1  18     1860.99     2264.91    565.38 o 
  21   1  18    11334.19    13095.16   1190.01 o 
  23   1  18      919.86      872.14    601.91 o 
  25   1  18      547.87      892.36    474.36 o 
  27   1  18    11026.47    15246.09   3045.00 o 
 -30   2  18     3565.44     3471.45    580.93 o 
 -28   2  18     8695.53     9724.44    955.39 o 
 -26   2  18     5524.71     6529.81    794.59 o 
 -24   2  18     6932.83     8875.78    715.13 o 
 -22   2  18     5213.25     6158.95    549.72 o 
 -20   2  18      666.84      990.43    201.31 o 
 -18   2  18     7028.59     7259.10    489.88 o 
 -16   2  18     3169.34     3770.80    363.11 o 
 -14   2  18     7834.48     7190.68    461.30 o 
 -12   2  18     4435.14     4378.01    304.75 o 
 -10   2  18    39958.88    41831.63   1254.38 o 
  -8   2  18     8957.76     9609.17    382.94 o 
  -6   2  18     1064.96      860.31    171.40 o 
  -4   2  18    47521.75    50149.02   1251.49 o 
  -2   2  18      275.97      205.86     81.49 o 
   0   2  18    13645.61    13402.98    299.14 o 
   2   2  18     9926.17     9906.38    234.68 o 
   4   2  18    25317.94    24555.71    949.17 o 
   6   2  18     3728.98     3665.22    237.85 o 
   8   2  18     1449.91     1449.25    131.38 o 
  10   2  18    39024.24    37056.97   1763.90 o 
  12   2  18     1898.23     1626.43    337.72 o 
  14   2  18    17707.94    16174.50    727.61 o 
  16   2  18    25789.23    26008.28   2092.98 o 
  18   2  18     9028.98    10316.67   1303.47 o 
  20   2  18    16306.91    17551.97   1377.61 o 
  22   2  18     6082.79     6561.36    814.82 o 
  24   2  18    11634.81    13102.84   1320.72 o 
  26   2  18     1871.74     2572.29    809.90 o 
 -29   3  18      528.60      374.72    343.96 o 
 -27   3  18     4938.64     4938.95    599.21 o 
 -25   3  18    14442.57    14832.24   1720.49 o 
 -23   3  18    10652.51    12680.92    918.40 o 
 -21   3  18    39853.53    37601.93   2746.62 o 
 -19   3  18     3759.81     3762.60    367.71 o 
 -17   3  18    58285.79    57173.23   2296.47 o 
 -15   3  18    30952.64    31215.23    976.30 o 
 -13   3  18      389.94      431.20    136.80 o 
 -11   3  18    66264.53    65844.86   1723.57 o 
  -9   3  18      322.96      257.06    135.69 o 
  -7   3  18    12352.15    12917.79    470.67 o 
  -5   3  18    11354.46    10962.04    421.28 o 
  -3   3  18    52040.44    51869.82   1232.85 o 
  -1   3  18    26639.05    26716.37    559.31 o 
   1   3  18    17298.16    17119.44    600.58 o 
   3   3  18   130190.99   133754.34   5346.37 o 
   5   3  18      109.11     -146.98    146.98 o 
   7   3  18    47963.17    47472.90   1454.62 o 
   9   3  18    64621.26    64155.32   2292.96 o 
  11   3  18    13879.69    13616.27    565.89 o 
  13   3  18    22581.02    21661.84   1950.98 o 
  15   3  18      867.12      858.44    385.82 o 
  17   3  18    40773.30    43350.03   3737.78 o 
  19   3  18     1265.26     2378.14    869.48 o 
  21   3  18    19801.49    23290.71   2947.36 o 
  23   3  18    28497.21    30627.47   2934.23 o 
  25   3  18    10204.39    13279.12   2569.37 o 
 -28   4  18      867.89      860.92    409.30 o 
 -26   4  18      409.12      214.99    295.42 o 
 -24   4  18     3241.36     3226.98    502.43 o 
 -22   4  18      152.20      244.46    451.71 o 
 -20   4  18       80.38      223.59    242.59 o 
 -18   4  18     1934.18     2046.67    229.59 o 
 -16   4  18     1799.88     1583.27    207.73 o 
 -14   4  18       96.27      277.89    163.10 o 
 -12   4  18      147.13      227.59    138.53 o 
 -10   4  18    13428.87    13518.37    427.32 o 
  -8   4  18      185.40      290.53    130.41 o 
  -6   4  18        4.10      149.52    113.94 o 
  -4   4  18    10639.04    10990.73    431.01 o 
  -2   4  18      853.52      902.62    115.62 o 
   0   4  18       30.37       78.95     87.93 o 
   2   4  18     3896.82     3732.97    178.47 o 
   4   4  18     3398.23     3098.77    325.23 o 
   6   4  18       65.55      334.74    149.46 o 
   8   4  18     1533.21     1250.14    201.94 o 
  10   4  18     4862.78     5098.30    321.62 o 
  12   4  18       82.03       20.29    184.74 o 
  14   4  18       74.44      -71.93    139.22 o 
  16   4  18     4905.88     4556.74    839.70 o 
  18   4  18      950.97      934.09    391.93 o 
  20   4  18      720.35      859.70    902.90 o 
  22   4  18     1947.67     2577.60   1154.54 o 
  24   4  18     1735.03     2704.63    906.86 o 
 -25   5  18     3228.04     3086.12    630.79 o 
 -23   5  18     3744.26     4133.20    495.78 o 
 -21   5  18    30959.81    29873.59   1189.01 o 
 -19   5  18     1382.42     1650.68    205.94 o 
 -17   5  18    21453.71    21596.23    733.76 o 
 -15   5  18    27706.48    28741.60    881.11 o 
 -13   5  18     8878.08     9437.11    454.12 o 
 -11   5  18    21930.48    21327.91    696.69 o 
  -9   5  18     6354.09     6314.25    310.73 o 
  -7   5  18    22647.05    22824.68    796.32 o 
  -5   5  18     1195.77     1210.19    156.50 o 
  -3   5  18    14075.77    13607.21    478.86 o 
  -1   5  18    19743.42    19929.89    515.66 o 
   1   5  18    21107.34    22155.34    612.70 o 
   3   5  18    39629.28    39879.82   1449.19 o 
   5   5  18     3269.54     4158.48    582.29 o 
   7   5  18    48178.42    47741.18   1801.80 o 
   9   5  18    20761.16    20792.40    849.41 o 
  11   5  18       82.35       40.15    176.66 o 
  13   5  18    25231.43    25156.12   1156.92 o 
  15   5  18       83.05      184.55    184.33 o 
  17   5  18     9627.52     8529.38    653.40 o 
  19   5  18     2659.98     2753.76    489.24 o 
  21   5  18    16285.75    20687.96   2506.15 o 
 -24   6  18     8513.39     9131.13   1123.71 o 
 -22   6  18    10138.27    11110.07    796.33 o 
 -20   6  18     2898.93     2928.18    538.32 o 
 -18   6  18     4977.31     4107.48    534.47 o 
 -16   6  18     3494.40     3374.63    278.96 o 
 -14   6  18    33619.74    33352.36   1325.59 o 
 -12   6  18      304.61      276.10    175.07 o 
 -10   6  18    40870.16    40278.82   1428.20 o 
  -8   6  18    42079.72    42564.60   1413.39 o 
  -6   6  18    14494.71    14437.49    616.77 o 
  -4   6  18    57021.77    58104.78   1941.47 o 
  -2   6  18     8555.09     9149.36    728.90 o 
   0   6  18    33340.57    33385.89    872.17 o 
   2   6  18    14695.70    14402.31    480.08 o 
   4   6  18     1639.95     1710.64    270.74 o 
   6   6  18    17126.75    17283.72    768.41 o 
   8   6  18     5569.75     5283.66    542.03 o 
  10   6  18    20501.46    20200.68   1117.09 o 
  12   6  18     2528.58     2044.73    384.79 o 
  14   6  18    38757.54    39469.10   1574.15 o 
  16   6  18    18228.25    17905.43    921.66 o 
  18   6  18     2675.42     2503.08    312.45 o 
  20   6  18    36077.55    36086.85   1783.54 o 
 -21   7  18      102.47      100.86    285.51 o 
 -19   7  18        7.30      -59.78    255.86 o 
 -17   7  18      140.11     -248.03    248.03 o 
 -15   7  18      732.94      658.15    256.26 o 
 -13   7  18       12.88      411.67    235.06 o 
 -11   7  18     1292.01     1099.36    263.86 o 
  -9   7  18      471.17      454.96    186.79 o 
  -7   7  18       45.66      168.46    176.87 o 
  -5   7  18      528.72      628.81    216.11 o 
  -3   7  18      236.93      330.53    212.42 o 
  -1   7  18      494.72      718.77    228.47 o 
   1   7  18      672.91      677.85    192.72 o 
   3   7  18       21.81      -10.10    295.29 o 
   5   7  18     1015.49      914.11    287.97 o 
   7   7  18        8.23      116.89    197.60 o 
   9   7  18      152.91     -115.73    230.25 o 
  11   7  18      548.50      564.68    289.58 o 
  13   7  18      114.14       87.93    230.83 o 
  15   7  18      144.61       99.57    461.68 o 
  17   7  18      102.78      584.26    287.99 o 
 -16   8  18     1540.34     1054.20    295.94 o 
 -14   8  18    11793.43    11574.72    913.35 o 
 -12   8  18     1135.40      627.91    304.36 o 
 -10   8  18    28477.95    28037.98   1247.05 o 
  -8   8  18    11546.76    12132.94    757.17 o 
  -6   8  18     6255.83     6558.28    573.29 o 
  -4   8  18    40023.29    39815.24   1773.01 o 
  -2   8  18      537.29      779.97    222.88 o 
   0   8  18    19925.04    18719.88   1022.51 o 
   2   8  18    16722.05    17165.23   1076.93 o 
   4   8  18     6680.93     6500.60    740.04 o 
   6   8  18    12584.73    12413.81    783.84 o 
   8   8  18     2827.80     2845.16    399.93 o 
  10   8  18    35287.76    35470.39   1918.21 o 
  12   8  18      213.56     -233.29    357.91 o 
  -9   9  18      163.77      -86.15    250.83 o 
  -7   9  18     4691.85     4023.07    434.84 o 
  -5   9  18      911.84     1363.77    321.05 o 
  -3   9  18    13095.42    12855.83    972.17 o 
  -1   9  18     5888.71     5482.04    823.46 o 
   1   9  18     4151.37     3323.82    750.83 o 
   3   9  18    34130.13    38157.39   3790.00 o 
   5   9  18     1366.76     1294.85    430.94 o 
 -29   1  19       10.82      132.41    326.20 o 
 -27   1  19    11960.93    14162.20   1483.60 o 
 -25   1  19     2370.17     2848.98    580.01 o 
 -23   1  19    12383.59    14259.80   1099.29 o 
 -21   1  19    26374.32    29785.87   1423.21 o 
 -19   1  19      563.98      496.98    170.23 o 
 -17   1  19    41054.59    44270.36   1536.83 o 
 -15   1  19    16070.74    17237.45   1365.56 o 
 -13   1  19    15706.30    17333.82    686.57 o 
 -11   1  19    40942.86    42944.34   1400.64 o 
  -9   1  19      249.74      206.96    119.35 o 
  -7   1  19    16117.64    15698.43    623.14 o 
  -5   1  19      150.67      628.71    257.92 o 
  -3   1  19    29651.35    30355.85    761.09 o 
  -1   1  19     5683.59     5602.62    198.01 o 
   1   1  19    42834.70    41859.96    866.98 o 
   3   1  19    83633.91    78853.24   1573.56 o 
   5   1  19     1206.96     1238.27    170.31 o 
   7   1  19    95192.01    85166.11   2983.38 o 
   9   1  19    38926.83    36785.53   2350.74 o 
  11   1  19    18405.90    18847.82   1391.09 o 
  13   1  19    27839.06    27663.27   1689.31 o 
  15   1  19     1778.55     1571.95    507.49 o 
  17   1  19    21382.50    23745.41   1811.34 o 
  19   1  19        2.26      279.81    435.75 o 
  21   1  19    22379.71    27213.72   2315.64 o 
  23   1  19     6597.71     7746.96    956.01 o 
  25   1  19    14826.02    14711.44   1754.14 o 
 -28   2  19    18056.88    19390.96   1283.17 o 
 -26   2  19       63.70      257.51    269.29 o 
 -24   2  19    14129.01    14240.18    954.31 o 
 -22   2  19     3965.74     3874.44    487.05 o 
 -20   2  19     5106.55     5935.03    457.88 o 
 -18   2  19     3021.47     3114.24    320.19 o 
 -16   2  19     5652.52     5550.06    321.52 o 
 -14   2  19    17221.58    17886.66    923.19 o 
 -12   2  19     2511.28     2515.48    222.74 o 
 -10   2  19    42787.80    44416.45   1381.11 o 
  -8   2  19    11824.62    11599.46    400.20 o 
  -6   2  19    26470.50    28184.54    838.26 o 
  -4   2  19    53815.66    54795.69   1239.91 o 
  -2   2  19      132.54      351.03     94.92 o 
   0   2  19    24126.58    23520.33    456.11 o 
   2   2  19     8293.49     8413.67    422.09 o 
   4   2  19    12707.27    12410.02    417.79 o 
   6   2  19     5307.38     5008.17    309.69 o 
   8   2  19    14312.03    11980.12    314.31 o 
  10   2  19    35852.14    30903.87   1188.33 o 
  12   2  19     3143.14     3678.00    555.74 o 
  14   2  19    45491.19    44946.82   3180.59 o 
  16   2  19    11006.14    10903.09   1117.33 o 
  18   2  19    18556.51    20766.08   1770.72 o 
  20   2  19    32264.85    33157.39   2238.72 o 
  22   2  19      260.28      501.61    470.18 o 
  24   2  19    11475.72    10647.55   1424.85 o 
 -27   3  19      262.28      817.70    393.11 o 
 -25   3  19      165.04      134.65    357.94 o 
 -23   3  19      207.38     -169.23    294.93 o 
 -21   3  19      627.62     1008.01    325.60 o 
 -19   3  19        2.64      178.41    230.90 o 
 -17   3  19     1608.62     1365.67    241.10 o 
 -15   3  19      216.33      261.23    146.87 o 
 -13   3  19     1367.51     1381.98    230.58 o 
 -11   3  19     2675.62     2593.06    208.07 o 
  -9   3  19      121.85      144.43    125.14 o 
  -7   3  19     2963.47     3179.43    215.86 o 
  -5   3  19      187.70      252.14    107.02 o 
  -3   3  19     2517.75     2627.79    172.04 o 
  -1   3  19      792.02      786.37     93.82 o 
   1   3  19     5458.13     5082.97    229.07 o 
   3   3  19     1662.57     1451.63    201.24 o 
   5   3  19      384.32      291.93    197.55 o 
   7   3  19     6257.41     6606.96    400.30 o 
   9   3  19      794.01      746.85    206.21 o 
  11   3  19      287.79       60.25    154.55 o 
  13   3  19     3209.59     2910.06    313.26 o 
  15   3  19       36.34      301.11    513.21 o 
  17   3  19     1062.70     1243.30    755.71 o 
  19   3  19       70.59       31.56    620.65 o 
  21   3  19     2616.90     3225.54   1003.11 o 
  23   3  19      480.79      227.42    545.32 o 
 -26   4  19       53.71      456.06    356.70 o 
 -24   4  19    15019.01    14539.97   1575.88 o 
 -22   4  19     5542.61     5546.06    650.09 o 
 -20   4  19     8586.98     8718.24    539.34 o 
 -18   4  19     4902.33     4168.21    559.98 o 
 -16   4  19    11874.27    11088.62    530.12 o 
 -14   4  19    27146.05    27464.83    859.69 o 
 -12   4  19     4081.46     4418.45    470.47 o 
 -10   4  19    73746.71    73171.85   2215.93 o 
  -8   4  19    27399.20    26897.33    753.59 o 
  -6   4  19    29480.60    31076.46    961.45 o 
  -4   4  19    80123.74    80633.71   2115.25 o 
  -2   4  19      768.24      922.34    139.37 o 
   0   4  19    50526.61    51039.39   1374.99 o 
   2   4  19     8551.10     8007.90    332.46 o 
   4   4  19     9396.46     9485.86    459.74 o 
   6   4  19     6475.74     7193.29    483.96 o 
   8   4  19    14993.65    15000.47    637.49 o 
  10   4  19    18792.69    19027.03    735.18 o 
  12   4  19     2290.70     2110.56    228.29 o 
  14   4  19    60876.47    59478.71   3192.80 o 
  16   4  19    14063.19    15264.78   1906.84 o 
  18   4  19    24336.07    28626.39   3458.85 o 
  20   4  19    45296.60    54132.68   6254.73 o 
  22   4  19      184.45      477.40    946.30 o 
 -23   5  19     6722.31     6841.35    635.00 o 
 -21   5  19    16274.63    15980.86    900.67 o 
 -19   5  19      113.67      391.77    225.48 o 
 -17   5  19    18125.23    17591.86    680.71 o 
 -15   5  19    10038.69     9729.37    404.10 o 
 -13   5  19     3968.35     3704.16    310.54 o 
 -11   5  19    10186.42    10650.89    566.23 o 
  -9   5  19      288.84      392.08    186.91 o 
  -7   5  19     4144.99     4230.97    300.60 o 
  -5   5  19      703.95      894.90    165.16 o 
  -3   5  19    13295.80    13347.77    395.65 o 
  -1   5  19     3093.99     2921.14    214.82 o 
   1   5  19    26697.12    25994.36    657.55 o 
   3   5  19    26465.11    26191.96   1146.80 o 
   5   5  19        8.85       11.34    157.33 o 
   7   5  19    24672.72    24458.05    929.12 o 
   9   5  19     6712.73     6682.69    446.80 o 
  11   5  19     1363.47     1299.64    239.37 o 
  13   5  19    10979.33    10376.13    551.99 o 
  15   5  19      415.55      485.84    263.13 o 
  17   5  19     6095.71     6953.31   1312.61 o 
  19   5  19        4.21     3072.13   2138.78 o 
 -22   6  19      443.05      423.48    365.42 o 
 -20   6  19      660.29      437.16    280.44 o 
 -18   6  19     1059.13     1147.66    391.76 o 
 -16   6  19     2791.07     2129.62    293.96 o 
 -14   6  19     4648.17     4312.68    426.07 o 
 -12   6  19       25.80      145.51    161.67 o 
 -10   6  19     8854.01     9008.14    453.47 o 
  -8   6  19     3065.94     3052.28    309.13 o 
  -6   6  19     2505.67     2713.97    221.99 o 
  -4   6  19    12930.47    12724.39    517.57 o 
  -2   6  19      176.68      121.83    133.37 o 
   0   6  19     4377.41     2997.15    726.94 o 
   2   6  19     5142.76     5251.36    509.38 o 
   4   6  19     2330.51     2484.41    512.69 o 
   6   6  19      714.55      986.30    261.11 o 
   8   6  19      884.47     1063.84    273.59 o 
  10   6  19     4977.24     4413.79    479.01 o 
  12   6  19     2660.27     2856.28    344.78 o 
  14   6  19     8727.15     8823.63    785.39 o 
  16   6  19     1343.83     1030.83    277.47 o 
  18   6  19     7579.79     5098.04   2160.88 o 
 -17   7  19    33817.61    33024.25   1529.58 o 
 -15   7  19    12720.25    13079.44    885.93 o 
 -13   7  19     6470.05     7117.19    702.21 o 
 -11   7  19    20265.09    20714.76   1153.87 o 
  -9   7  19      228.13      262.69    211.02 o 
  -7   7  19     8690.99     9528.22    742.80 o 
  -5   7  19     1011.05     1321.90    282.49 o 
  -3   7  19    32647.13    32924.02   1419.61 o 
  -1   7  19     3255.46     3528.79    421.00 o 
   1   7  19    26931.14    27768.91   1268.42 o 
   3   7  19    46960.61    45677.54   2338.46 o 
   5   7  19     1731.65     1146.42    274.85 o 
   7   7  19    54986.58    56209.44   2678.22 o 
   9   7  19    21068.62    22047.26   1232.47 o 
  11   7  19    12871.78    12920.75    864.44 o 
  13   7  19    14665.89    15975.14    890.85 o 
 -12   8  19      675.09     1419.16    597.54 o 
 -10   8  19     9344.90     9448.97    745.25 o 
  -8   8  19      985.23      974.14    299.25 o 
  -6   8  19     4570.95     4937.77    412.03 o 
  -4   8  19     8151.55     7204.09    786.15 o 
  -2   8  19      380.62      -46.33    269.85 o 
   0   8  19     4259.15     4810.01    526.95 o 
   2   8  19      680.02      319.74    308.32 o 
   4   8  19     3862.57     3090.72    522.09 o 
   6   8  19     1725.38     1349.58    380.05 o 
   8   8  19     2050.34     1916.20    467.02 o 
 -26   0  20     4343.81     5820.50   1019.33 o 
 -24   0  20    14056.93    16975.88   1668.86 o 
 -22   0  20      256.58      799.23    459.72 o 
 -20   0  20    15556.94    17926.22   1240.74 o 
 -18   0  20      223.10       43.25    259.02 o 
 -16   0  20    13785.75    13846.44    577.49 o 
 -14   0  20    25417.76    25093.44   1003.72 o 
 -12   0  20    33594.99    34829.11   1463.15 o 
 -10   0  20    68756.17    70311.70   3743.53 o 
  -8   0  20    15357.37    16080.38   1201.77 o 
  -6   0  20    79915.79    82180.80   4251.24 o 
  -4   0  20    66683.47    62077.58   3398.84 o 
  -2   0  20     1927.08     1867.64    189.06 o 
   0   0  20    68263.46    67333.75   2302.39 o 
   2   0  20     4288.50     4626.18    474.92 o 
   4   0  20     3596.70     3443.49    173.45 o 
   6   0  20    12148.07    12517.67   2603.07 o 
   8   0  20    41697.99    40612.40   6008.07 o 
  10   0  20     7955.96     9312.82   2319.59 o 
  12   0  20    19121.70    20148.84   2482.57 o 
  14   0  20    67287.45    75577.20   7766.65 o 
  16   0  20       55.16     -700.47    753.64 o 
  18   0  20    32939.83    38391.24   6348.70 o 
  20   0  20    34595.38    36524.55   4485.81 o 
  22   0  20     5482.34     4572.04   1365.10 o 
 -27   1  20     3863.02     4949.15    561.66 o 
 -25   1  20      158.01      473.49    309.69 o 
 -23   1  20     2858.74     3332.40    439.81 o 
 -21   1  20     4422.75     5517.64    570.14 o 
 -19   1  20     3052.83     2659.87    250.33 o 
 -17   1  20     3989.83     4179.51    297.46 o 
 -15   1  20     3169.22     2692.29    267.30 o 
 -13   1  20     9255.63     9769.60    706.24 o 
 -11   1  20      524.37      557.53    142.88 o 
  -9   1  20       28.32      -35.89    134.70 o 
  -7   1  20     5540.87     6103.94    321.40 o 
  -5   1  20     3134.55     3451.12    190.52 o 
  -3   1  20     2968.15     3259.64    196.79 o 
  -1   1  20     1746.55     1918.79    147.98 o 
   1   1  20    22651.57    22194.09    491.51 o 
   3   1  20     3944.03     3435.06    218.96 o 
   5   1  20       35.15      131.81    164.54 o 
   7   1  20    41986.64    35213.52   1120.22 o 
   9   1  20      344.07      -44.97    298.28 o 
  11   1  20     2843.94     2791.36    564.37 o 
  13   1  20     3572.95     4366.01    704.76 o 
  15   1  20     3978.66     4835.09    868.72 o 
  17   1  20      809.65     1092.54    471.73 o 
  19   1  20        2.03      -68.88    429.29 o 
  21   1  20     7548.12     8195.02   1295.64 o 
  23   1  20      273.89       86.05    488.92 o 
 -26   2  20      315.82      642.91    498.24 o 
 -24   2  20     9599.51    11502.40   1308.43 o 
 -22   2  20      692.45      755.79    339.18 o 
 -20   2  20     1212.51     1382.04    312.00 o 
 -18   2  20     1500.73     1822.37    293.36 o 
 -16   2  20     9196.35     9806.36    452.79 o 
 -14   2  20     2532.04     2737.56    292.55 o 
 -12   2  20     2496.40     2270.83    261.08 o 
 -10   2  20    33982.04    34565.27   1319.42 o 
  -8   2  20      592.90      658.48    171.84 o 
  -6   2  20    16798.53    17856.85    597.46 o 
  -4   2  20    26296.79    27480.16    815.19 o 
  -2   2  20     2124.01     2239.39    149.28 o 
   0   2  20     8506.76     8639.89    271.93 o 
   2   2  20     4941.19     4295.58    256.35 o 
   4   2  20    12012.77    12013.32    598.30 o 
   6   2  20     1062.14      911.33    206.98 o 
   8   2  20     4567.63     3879.43    548.06 o 
  10   2  20    13367.16    13162.46   1763.37 o 
  12   2  20     7781.33     9149.00    918.23 o 
  14   2  20    22671.35    23169.63   1940.28 o 
  16   2  20     3903.42     4926.70    816.56 o 
  18   2  20    23230.52    23820.36   1740.43 o 
  20   2  20     9278.83     9742.25   1169.55 o 
  22   2  20       39.31      477.14    474.66 o 
 -25   3  20      788.43      984.78    353.50 o 
 -23   3  20    19152.84    18947.40   1122.38 o 
 -21   3  20    12087.28    12083.68    984.66 o 
 -19   3  20     3942.94     3960.54    357.54 o 
 -17   3  20    42523.36    44365.82   1928.79 o 
 -15   3  20      895.75      883.48    217.35 o 
 -13   3  20    17360.20    17915.67    640.71 o 
 -11   3  20    26549.05    27078.06    928.45 o 
  -9   3  20     4755.94     4709.23    249.23 o 
  -7   3  20     7770.74     8144.46    473.40 o 
  -5   3  20     3923.36     4153.66    259.17 o 
  -3   3  20    42404.47    42303.50   1074.39 o 
  -1   3  20      411.12      468.13     89.68 o 
   1   3  20    50460.20    47686.94    955.84 o 
   3   3  20    52362.80    52297.20   1658.84 o 
   5   3  20    21893.18    21273.37    754.22 o 
   7   3  20    53340.61    53710.52   1935.06 o 
   9   3  20    15159.96    14105.05   1883.24 o 
  11   3  20    29261.18    32374.71   2837.38 o 
  13   3  20    12708.52    15767.80   2268.32 o 
  15   3  20     5180.02     5685.80   1308.22 o 
  17   3  20    27235.74    32664.49   3056.54 o 
  19   3  20     6058.94     6242.48   1333.79 o 
  21   3  20    24557.96    27145.07   3431.38 o 
 -24   4  20     2777.33     3407.36    486.41 o 
 -22   4  20      142.77     -246.81    267.62 o 
 -20   4  20      498.20      493.14    298.88 o 
 -18   4  20      617.54      503.49    235.65 o 
 -16   4  20     2858.20     2383.53    254.33 o 
 -14   4  20      172.98      321.54    190.52 o 
 -12   4  20      181.34      264.17    135.61 o 
 -10   4  20     5310.88     5139.58    495.56 o 
  -8   4  20       70.98      125.82    157.01 o 
  -6   4  20     1441.26     1305.97    194.60 o 
  -4   4  20     2055.72     2021.27    179.40 o 
  -2   4  20     3736.43     3386.74    238.49 o 
   0   4  20     1919.95     2474.67    290.47 o 
   2   4  20      669.03      313.58    185.82 o 
   4   4  20     5641.11     5822.83    733.59 o 
   6   4  20      572.45      740.23    352.76 o 
   8   4  20       19.55       -5.09    152.93 o 
  10   4  20     2939.56     2065.58    294.34 o 
  12   4  20     1707.68      920.55    224.11 o 
  14   4  20     1409.86     2639.22   1212.27 o 
  16   4  20      724.08     1414.40   1185.84 o 
  18   4  20     4520.52     5034.64   1164.85 o 
  20   4  20      376.67    -1640.61   2043.45 o 
 -21   5  20    13134.95    14125.35   1626.17 o 
 -19   5  20     6388.22     6417.45    630.28 o 
 -17   5  20    18213.21    17312.99    607.18 o 
 -15   5  20     3933.17     3795.56    289.82 o 
 -13   5  20    16471.79    16757.35    638.01 o 
 -11   5  20     4823.09     4534.53    331.49 o 
  -9   5  20      288.18      199.32    138.90 o 
  -7   5  20     7777.88     7564.56    341.64 o 
  -5   5  20     3496.24     3262.03    307.07 o 
  -3   5  20    17579.67    17396.62    572.66 o 
  -1   5  20      527.30      506.70    206.65 o 
   1   5  20    43723.14    40594.49   1821.33 o 
   3   5  20    16397.15    15510.50    785.46 o 
   5   5  20     2668.05     2390.83    267.27 o 
   7   5  20    48198.25    48217.16   1903.22 o 
   9   5  20     2707.85     2386.15    303.81 o 
  11   5  20     6188.87     6223.47    427.10 o 
  13   5  20    11720.44    12513.72    969.32 o 
  15   5  20     4672.50     6047.14   1213.70 o 
  17   5  20     6431.56     6709.85   1732.26 o 
 -18   6  20      446.68      519.23    218.77 o 
 -16   6  20    11955.74    12675.71    668.51 o 
 -14   6  20    16489.92    15515.46    658.52 o 
 -12   6  20    14020.36    13749.43    670.59 o 
 -10   6  20    33005.42    33075.54   1187.89 o 
  -8   6  20     3179.78     2959.95    281.67 o 
  -6   6  20    37448.21    37660.41   1283.07 o 
  -4   6  20    24473.61    25288.54    740.31 o 
  -2   6  20     2066.66     1095.68    426.13 o 
   0   6  20    32519.71    32917.82   1572.39 o 
   2   6  20      147.27      132.70    196.21 o 
   4   6  20     9823.71     9715.52    629.55 o 
   6   6  20     4081.49     3788.90    484.79 o 
   8   6  20    18002.91    16491.21    929.15 o 
  10   6  20     7359.77     7035.82    512.54 o 
  12   6  20     6005.29     5699.40    484.02 o 
  14   6  20    37354.61    35526.99   1784.90 o 
 -15   7  20      130.85      626.01    263.93 o 
 -13   7  20      871.86      645.90    246.54 o 
 -11   7  20      424.52      414.46    207.68 o 
  -9   7  20        8.10       78.16    196.12 o 
  -7   7  20      429.35      676.70    236.57 o 
  -5   7  20       77.84      147.07    172.27 o 
  -3   7  20      133.48     -231.46    302.25 o 
  -1   7  20       80.79      299.38    260.72 o 
   1   7  20      390.33      100.06    272.18 o 
   3   7  20      253.52      251.59    285.04 o 
   5   7  20      169.84      245.86    230.89 o 
   7   7  20      481.47      760.96    386.92 o 
   9   7  20      148.01      838.06    310.82 o 
  11   7  20      177.33      573.27    394.32 o 
  -6   8  20    16257.92    14852.73    893.59 o 
  -4   8  20    14674.93    15424.76   1100.94 o 
  -2   8  20     4417.93     5634.98    994.22 o 
   0   8  20    14273.75    13778.30   1097.59 o 
   2   8  20      636.37      517.86    285.80 o 
 -25   1  21     1410.51     1365.69    431.28 o 
 -23   1  21    22385.38    26092.88   1309.44 o 
 -21   1  21     3751.61     4069.93    443.82 o 
 -19   1  21    10518.83    12265.51    854.05 o 
 -17   1  21    23476.24    26468.53    944.60 o 
 -15   1  21      102.48        7.94    148.01 o 
 -13   1  21    21863.68    24199.71    845.32 o 
 -11   1  21     6527.43     6312.60    529.99 o 
  -9   1  21    10486.54    11248.62    455.50 o 
  -7   1  21     3973.07     4466.97    307.31 o 
  -5   1  21    11916.53    12309.35    380.80 o 
  -3   1  21    28247.34    28823.71    724.96 o 
  -1   1  21     1473.22     1062.19    202.98 o 
   1   1  21    46138.95    42875.79   1160.25 o 
   3   1  21    16297.34    15346.81    697.05 o 
   5   1  21    18818.64    17803.34   1302.92 o 
   7   1  21    45765.41    48437.81   2874.02 o 
   9   1  21       31.50      166.24    373.53 o 
  11   1  21    24208.10    23999.08   1759.90 o 
  13   1  21     2441.31     3989.20    632.87 o 
  15   1  21    13170.51    15248.93   1330.36 o 
  17   1  21     7824.94    10092.77   1098.99 o 
  19   1  21     6248.04     8324.59   1294.37 o 
 -24   2  21    10017.26    11016.64    838.05 o 
 -22   2  21      369.84      723.18    478.27 o 
 -20   2  21     5090.38     4917.27    849.08 o 
 -18   2  21        5.59       44.09    221.31 o 
 -16   2  21    13087.24    14215.49    729.84 o 
 -14   2  21     1656.79     1577.60    248.17 o 
 -12   2  21    10173.53    10212.31    525.35 o 
 -10   2  21    24168.27    23854.54   1243.52 o 
  -8   2  21      792.95      887.38    182.44 o 
  -6   2  21    28580.80    29338.57    919.00 o 
  -4   2  21    12830.05    12836.50    432.57 o 
  -2   2  21    13102.34    12505.32    464.34 o 
   0   2  21    14937.69    15432.74    758.70 o 
   2   2  21     1042.87     1187.79    253.14 o 
   4   2  21    18924.71    17170.42    645.14 o 
   6   2  21        1.19      151.63    348.52 o 
   8   2  21    24846.19    22499.85   1762.90 o 
  10   2  21     4959.48     5256.72    741.93 o 
  12   2  21    19579.94    19680.15   2032.63 o 
  14   2  21    26186.12    26632.45   2704.38 o 
  16   2  21      119.92     -157.81    402.96 o 
  18   2  21    27681.65    29096.81   2284.33 o 
  20   2  21     9537.73     9046.23   1132.52 o 
 -23   3  21      372.29      556.03    337.04 o 
 -21   3  21      676.33      405.82    318.13 o 
 -19   3  21     1203.67     1858.69    404.52 o 
 -17   3  21      896.01     1212.86    243.10 o 
 -15   3  21       16.63      150.51    276.92 o 
 -13   3  21      825.83      838.29    286.12 o 
 -11   3  21      489.36      662.92    180.33 o 
  -9   3  21      558.41      841.13    181.06 o 
  -7   3  21      314.48       43.54    145.21 o 
  -5   3  21     2011.65     2208.98    205.20 o 
  -3   3  21      578.90      266.92    196.90 o 
  -1   3  21      273.89      321.15    189.48 o 
   1   3  21     3228.35     3026.50    389.27 o 
   3   3  21      472.48      101.28    185.04 o 
   5   3  21      170.57     -161.57    206.78 o 
   7   3  21     1115.77     1035.65    268.82 o 
   9   3  21       17.94     -278.49    471.65 o 
  11   3  21      363.35     -190.40    577.54 o 
  13   3  21      329.51     -340.42    531.34 o 
  15   3  21     1610.35     1219.91    687.27 o 
  17   3  21      723.87      725.90    981.63 o 
 -20   4  21     9607.93    10346.07   1099.96 o 
 -18   4  21      257.37      214.65    252.58 o 
 -16   4  21    21474.09    21337.15    802.80 o 
 -14   4  21     3436.21     3204.85    314.19 o 
 -12   4  21    24378.91    24690.29   1048.19 o 
 -10   4  21    35556.27    34161.07   1043.05 o 
  -8   4  21      192.80       22.66    141.05 o 
  -6   4  21    49723.98    50227.85   1434.79 o 
  -4   4  21    12296.09    12073.20    569.87 o 
  -2   4  21     9540.39     8959.71    561.31 o 
   0   4  21    30881.22    30925.90   1390.33 o 
   2   4  21      883.40      567.81    181.25 o 
   4   4  21    12922.01    13460.96    738.18 o 
   6   4  21       12.13      237.14    191.32 o 
   8   4  21    21463.58    20378.40   1299.36 o 
  10   4  21     6019.29     5775.20   1389.72 o 
  12   4  21    14439.50    17107.08   3035.14 o 
  14   4  21    40500.89    47535.23   4458.80 o 
  16   4  21      828.26      413.20    633.79 o 
 -19   5  21     6970.00     7515.49    498.29 o 
 -17   5  21    14535.86    14034.73    604.14 o 
 -15   5  21       18.27       97.97    165.05 o 
 -13   5  21    12776.76    12270.02    614.47 o 
 -11   5  21     3654.12     3323.23    283.30 o 
  -9   5  21     3583.69     3176.52    253.18 o 
  -7   5  21     3187.71     3404.45    304.03 o 
  -5   5  21     4464.24     3660.53    240.74 o 
  -3   5  21     5896.95     6151.75    539.04 o 
  -1   5  21      868.82      745.17    274.68 o 
   1   5  21    25110.08    24312.86   1151.58 o 
   3   5  21     3989.37     4286.63    337.99 o 
   5   5  21    10907.83    10584.99    700.93 o 
   7   5  21    21172.47    19656.88   1134.66 o 
   9   5  21      360.45      243.73    300.01 o 
  11   5  21     8667.66    10304.89   1873.97 o 
  13   5  21     5076.54     4627.15   1665.45 o 
 -16   6  21     2304.63     1722.42    322.21 o 
 -14   6  21      312.33      569.01    185.70 o 
 -12   6  21     3004.34     3301.47    305.67 o 
 -10   6  21     5489.43     5127.40    332.12 o 
  -8   6  21       31.35      -12.97    150.46 o 
  -6   6  21     5597.28     5307.62    390.29 o 
  -4   6  21     3673.37     3079.99    700.49 o 
  -2   6  21     2166.30     1351.13    388.66 o 
   0   6  21     2678.42     2387.11    606.51 o 
   2   6  21       16.51     -291.60    291.60 o 
   4   6  21     2306.69     1883.32    281.23 o 
   6   6  21       34.12      435.77    249.99 o 
   8   6  21     2800.51     2424.73    383.09 o 
  10   6  21     1007.19      546.51    323.99 o 
  -9   7  21     6440.41     6122.55    424.27 o 
  -7   7  21     3597.44     2544.09   1211.65 o 
  -5   7  21     5903.13     4119.20   1386.29 o 
  -3   7  21    19761.41    19497.77   1248.94 o 
  -1   7  21     3577.94     2666.94    866.60 o 
   1   7  21    37778.39    35091.25   1810.36 o 
   3   7  21     9584.13     8786.30   1615.73 o 
   5   7  21    22862.16    21963.84   1221.03 o 
 -22   0  22     1427.17     1756.22    466.45 o 
 -20   0  22     8431.65    10462.31    908.48 o 
 -18   0  22     6750.53     7615.85   1417.98 o 
 -16   0  22    19482.47    21444.79   1270.05 o 
 -14   0  22     2079.12     2077.93    349.05 o 
 -12   0  22    44881.73    46677.64   2038.53 o 
 -10   0  22    16649.28    17243.25    898.03 o 
  -8   0  22     7807.49     6970.43    921.55 o 
  -6   0  22    78536.10    77252.55   2831.41 o 
  -4   0  22     2035.65     1510.11    251.12 o 
  -2   0  22    22059.78    21625.58   1293.54 o 
   0   0  22    30486.59    32108.73   2922.26 o 
   2   0  22     7213.64     8822.55   1272.48 o 
   4   0  22    10967.83    11184.12   1562.35 o 
   6   0  22      204.78      318.50    577.57 o 
   8   0  22    29181.93    30336.24   3378.46 o 
  10   0  22      462.41      500.89    676.96 o 
  12   0  22    26652.92    27727.68   5118.64 o 
  14   0  22    17983.58    18314.65   2531.57 o 
  16   0  22    12292.77    12031.64   1993.63 o 
  18   0  22    26326.69    25795.94   3489.09 o 
 -21   1  22      247.22      670.37    349.49 o 
 -19   1  22     6304.18     7871.09    526.34 o 
 -17   1  22      791.73      746.15    212.82 o 
 -15   1  22       14.43      -83.51    166.30 o 
 -13   1  22     8180.34     8675.21    468.73 o 
 -11   1  22       49.30       15.37    125.34 o 
  -9   1  22     1007.76      975.42    156.79 o 
  -7   1  22     3738.78     3714.64    218.75 o 
  -5   1  22     9375.60     8474.30    314.21 o 
  -3   1  22     1415.45     1171.58    160.90 o 
  -1   1  22     1533.42     1483.00    190.92 o 
   1   1  22    19845.96    17535.16   1124.72 o 
   3   1  22        1.19     -121.45    402.74 o 
   5   1  22     3627.50     3711.34    581.83 o 
   7   1  22    10458.28    10528.57    994.77 o 
   9   1  22     2253.57     2012.87    486.71 o 
  11   1  22     2060.53     2322.95    538.48 o 
  13   1  22      311.83      884.63    446.74 o 
  15   1  22     4066.34     4107.80   1000.91 o 
  17   1  22       11.15       41.48    742.42 o 
 -22   2  22     1989.76     2337.26    421.28 o 
 -20   2  22     2566.50     2471.82    422.72 o 
 -18   2  22       16.62      352.43    266.04 o 
 -16   2  22     9071.17    10134.91    595.50 o 
 -14   2  22      597.80      735.85    230.76 o 
 -12   2  22     7520.91     7828.13    419.32 o 
 -10   2  22     8703.22     9260.46    429.99 o 
  -8   2  22    10423.11    10944.09    502.77 o 
  -6   2  22     7958.02     8079.64    362.22 o 
  -4   2  22      966.12      935.51    248.85 o 
  -2   2  22    16814.75    15740.77    666.97 o 
   0   2  22     2709.68     2127.01    274.98 o 
   2   2  22      595.37      696.44    166.56 o 
   4   2  22    13109.40    12062.49    891.01 o 
   6   2  22     2458.31     1880.30    425.74 o 
   8   2  22     6563.86     5515.27    662.31 o 
  10   2  22     1874.34     2081.54    478.07 o 
  12   2  22    15466.08    15969.93   1339.42 o 
  14   2  22     6686.50     6554.28    802.47 o 
  16   2  22     1640.17     1698.66    522.74 o 
 -19   3  22    17675.84    18286.37   1208.73 o 
 -17   3  22    16712.97    17700.84   1218.75 o 
 -15   3  22     7682.14     6662.24    861.54 o 
 -13   3  22    19062.70    19872.37    778.40 o 
 -11   3  22     1551.16     1923.99    282.23 o 
  -9   3  22    19372.85    20848.01    774.24 o 
  -7   3  22      388.33      555.85    174.33 o 
  -5   3  22    14098.68    13617.11    549.20 o 
  -3   3  22    19255.05    19339.67    915.22 o 
  -1   3  22    14856.75    14789.18   1260.85 o 
   1   3  22    35125.00    33630.01   1999.48 o 
   3   3  22     4247.45     4267.98    799.85 o 
   5   3  22    43616.60    44917.45   4465.07 o 
   7   3  22    20869.87    21752.94   2235.70 o 
   9   3  22     1085.92      854.51    539.88 o 
  11   3  22    27588.69    34386.06   3634.34 o 
  13   3  22       38.12      -34.34    615.91 o 
  15   3  22    17135.06    16766.11   1946.96 o 
 -18   4  22        0.35      203.53    236.66 o 
 -16   4  22     2712.21     1970.84    333.13 o 
 -14   4  22        6.56       52.69    166.81 o 
 -12   4  22      933.06      801.71    232.16 o 
 -10   4  22     3932.55     3753.45    303.84 o 
  -8   4  22     1016.49     1053.26    191.57 o 
  -6   4  22     1320.03     1141.38    148.50 o 
  -4   4  22     1314.31     1392.89    370.34 o 
  -2   4  22     1613.86     1688.60    363.03 o 
   0   4  22       57.33       56.23    188.91 o 
   2   4  22       14.39     -115.45    190.72 o 
   4   4  22     1841.29     1587.05    251.19 o 
   6   4  22     2008.25     1612.23    392.41 o 
   8   4  22     1390.58     1232.44    675.24 o 
  10   4  22      426.45      547.27    669.93 o 
  12   4  22     4257.54     5146.86   1135.16 o 
  14   4  22      753.77      773.68   1209.58 o 
 -15   5  22     2504.02     2823.78    501.98 o 
 -13   5  22    17011.50    16756.38    663.66 o 
 -11   5  22        2.90      155.23    170.49 o 
  -9   5  22     3805.42     3389.03    287.06 o 
  -7   5  22     1444.85      823.14    263.68 o 
  -5   5  22    13347.50    14419.98    715.14 o 
  -3   5  22     7122.82     6341.34    690.28 o 
  -1   5  22     2438.25     2382.61    559.14 o 
   1   5  22    29384.83    28482.37   1497.74 o 
   3   5  22       61.83       46.61    273.64 o 
   5   5  22    12489.11    11264.27    663.98 o 
   7   5  22    16999.03    15674.61    915.08 o 
   9   5  22     1812.56     1916.62    833.68 o 
  11   5  22     8297.27     9693.73   1523.60 o 
 -10   6  22    13137.23    13736.78    707.05 o 
  -8   6  22     2378.15     1796.63    486.77 o 
  -6   6  22    31715.42    31900.92   1431.78 o 
  -4   6  22     1501.29     1058.12    338.09 o 
  -2   6  22    11216.28     9843.00   1770.33 o 
   0   6  22    12997.89    12965.57   2382.84 o 
   2   6  22     6926.35     6364.75   1079.95 o 
   4   6  22     5686.18     4204.00    568.30 o 
   6   6  22      885.01      659.00    324.16 o 
 -19   1  23    22621.13    24187.64   1294.26 o 
 -17   1  23     6992.98     7246.03   1515.18 o 
 -15   1  23     7940.26     8352.47    478.86 o 
 -13   1  23    14390.36    15414.17    685.15 o 
 -11   1  23      420.58      226.53    163.67 o 
  -9   1  23    11488.46    11741.50    408.69 o 
  -7   1  23      404.29      325.99    141.13 o 
  -5   1  23    20834.01    19828.84    844.36 o 
  -3   1  23     3286.74     2922.08    304.37 o 
  -1   1  23    23891.34    26575.10   2155.19 o 
   1   1  23    31365.36    32129.13   2611.43 o 
   3   1  23      766.24     -107.74    373.49 o 
   5   1  23    39974.29    42504.97   3157.91 o 
   7   1  23    11455.96    11651.87   1229.24 o 
   9   1  23     6962.10     7570.14   2016.67 o 
  11   1  23    13097.70    15250.84   2342.16 o 
  13   1  23     1417.09      768.69   1138.40 o 
 -18   2  23     2336.45     1626.45    474.66 o 
 -16   2  23     8457.76     9457.36    535.26 o 
 -14   2  23      350.05      702.03    246.63 o 
 -12   2  23    18649.39    20163.13    812.52 o 
 -10   2  23     6362.06     6688.11    515.14 o 
  -8   2  23    13149.64    12708.91    657.83 o 
  -6   2  23    19148.86    18829.48    872.48 o 
  -4   2  23     1289.70      979.67    313.44 o 
  -2   2  23    23481.62    23930.48   2080.58 o 
   0   2  23     1926.70     2505.37    424.13 o 
   2   2  23     8793.30     7857.62    800.32 o 
   4   2  23     4895.43     5896.29    751.41 o 
   6   2  23     7752.19     7900.33   1345.27 o 
   8   2  23    13638.16    12860.06   1125.30 o 
  10   2  23      935.80      848.34    409.22 o 
  12   2  23    29175.53    27035.03   2090.63 o 
 -17   3  23       52.13      108.46    190.30 o 
 -15   3  23      903.17      673.88    243.85 o 
 -13   3  23      934.29      588.21    212.21 o 
 -11   3  23      144.44      500.32    446.19 o 
  -9   3  23       29.21      211.73    184.10 o 
  -7   3  23      745.83      906.10    337.13 o 
  -5   3  23     1569.95     1598.89    347.83 o 
  -3   3  23      220.70      484.76    237.19 o 
  -1   3  23      822.69      968.69    520.01 o 
   1   3  23     2301.18     1741.90    362.27 o 
   3   3  23        4.25     -161.01    404.56 o 
   5   3  23     1783.30     2182.65    645.34 o 
   7   3  23      573.23      163.28    460.52 o 
   9   3  23      574.28      698.51    806.27 o 
  11   3  23      204.25      166.79    542.17 o 
 -14   4  23     1152.29      954.38    220.94 o 
 -12   4  23    30579.25    30174.65   1135.59 o 
 -10   4  23     4178.28     3697.54    492.77 o 
  -8   4  23    16446.18    17410.94   1140.28 o 
  -6   4  23    31525.31    30998.25   1611.43 o 
  -4   4  23       49.35     -153.56    187.20 o 
  -2   4  23    23964.12    22817.17   1145.35 o 
   0   4  23     4688.78     3752.26    843.88 o 
   2   4  23    11257.96    10537.37    780.53 o 
   4   4  23     7958.04     8099.67   1770.04 o 
   6   4  23     6403.54     6632.69   1429.82 o 
   8   4  23    15124.13    15217.45   2346.39 o 
  -9   5  23     3110.93     3839.68    577.94 o 
  -7   5  23       92.21      246.63    359.20 o 
  -5   5  23     7409.78     6911.95    533.58 o 
  -3   5  23     1997.40     2304.80    333.27 o 
  -1   5  23     4635.22     4746.50    466.08 o 
   1   5  23    12992.38    12709.59    730.67 o 
   3   5  23      370.00       37.60    209.59 o 
   5   5  23    18419.29    15676.84   1028.43 o 
 -16   0  24     8768.86     9209.82   1058.68 o 
 -14   0  24     3425.56     1917.17    966.17 o 
 -12   0  24    49393.49    49609.22   2794.03 o 
 -10   0  24     1643.87     1476.96    343.00 o 
  -8   0  24    23244.96    23123.85   1288.57 o 
  -6   0  24    27794.18    27912.92   1320.43 o 
  -4   0  24    10687.29    13077.29   2055.14 o 
  -2   0  24    26910.89    28745.38   3744.88 o 
   0   0  24     1495.86     2144.22    683.40 o 
   2   0  24    20064.27    23134.39   2447.61 o 
   4   0  24     1558.99     2169.32    785.63 o 
   6   0  24     5909.36     5824.17   1181.51 o 
   8   0  24    12299.13    10755.99   1712.30 o 
  10   0  24    10851.76    10818.90   1784.88 o 
 -15   1  24     1749.57      505.06    284.88 o 
 -13   1  24     4170.62     2935.84    455.55 o 
 -11   1  24     2292.17     1864.56    252.94 o 
  -9   1  24     1092.14     1062.48    218.44 o 
  -7   1  24      346.04      138.07    199.03 o 
  -5   1  24    10663.55    10854.05    677.29 o 
  -3   1  24       84.99      548.74    537.52 o 
  -1   1  24     4858.46     6151.20    969.60 o 
   1   1  24     4084.90     4678.28    800.49 o 
   3   1  24     3820.67     4230.34   1124.77 o 
   5   1  24     4427.57     5324.09   1275.60 o 
   7   1  24     2469.70     2430.32   1012.33 o 
   9   1  24     4654.13     4938.25   1320.08 o 
 -14   2  24     2533.57      940.14    555.77 o 
 -12   2  24     4976.93     4390.72    759.49 o 
 -10   2  24      479.39      481.94    417.63 o 
  -8   2  24    11917.21    12239.88   1161.36 o 
  -6   2  24     2858.78     2169.89    343.76 o 
  -4   2  24     1253.64      864.92    355.35 o 
  -2   2  24    12238.72    15747.69   1925.61 o 
   0   2  24       86.02     1411.76    755.47 o 
   2   2  24     9031.57     7280.79   1042.58 o 
   4   2  24     3906.94     3721.38    560.15 o 
   6   2  24    10415.18     8594.47    858.33 o 
   8   2  24     3077.62     3674.48    604.23 o 
 -11   3  24     2217.53     1972.29    264.25 o 
  -9   3  24    12623.08    14770.87   1195.62 o 
  -7   3  24     4922.71     4075.99    541.56 o 
  -5   3  24    16787.06    16686.05   1013.32 o 
  -3   3  24      871.84      976.93    350.03 o 
  -1   3  24    32221.76    34658.06   2789.22 o 
   1   3  24    14631.33    14179.52   1516.54 o 
   3   3  24     6555.77     7725.51   1600.38 o 
   5   3  24    45382.69    42244.48   4780.39 o 
   7   3  24      795.08      350.62    834.50 o 
  -6   4  24      549.56      249.19    349.75 o 
  -4   4  24      158.40      169.26    235.90 o 
  -2   4  24     2359.31     2371.43    496.16 o 
   0   4  24        1.16      232.64    841.48 o 
   2   4  24       94.82     -687.71    687.71 o 
  -9   1  25     4862.06     4795.44    705.15 o 
  -7   1  25     5115.53     4115.24   1588.04 o 
  -5   1  25    13403.99    15819.26   1294.91 o 
  -3   1  25     1205.47     1752.09    444.42 o 
  -1   1  25    25802.15    24432.45   2120.37 o 
   1   1  25     4671.86     4630.03    706.13 o 
   3   1  25    15609.14    14312.29   1358.51 o 
  -6   2  25     3229.42     3641.45    882.86 o 
  -4   2  25     8752.78     7953.09   2054.70 o 
  -2   2  25     7949.51     7920.40   2100.85 o 
   0   2  25     2381.74     2071.14   1321.61 o 
                                                 
